# Supplementary material for: Phillyrin for COVID-19 and Influenza Co-infection: A Potential Therapeutic Strategy Targeting Host Based on Bioinformatics Analysis
Source: Front Pharmacol. 2021 Nov 4;12:754241. doi: 10.3389/fphar.2021.754241 (PMC8599367; doi:10.3389/fphar.2021.754241)
Supplement: Supplementary file 1 [file Table2.XLSX]

## Sheet: Sheet1
COVID-19	Influenza	Phillyrin	COVID-19|Influenza	COVID-19|Phillyrin	Influenza|Phillyrin	COVID-19|Influenza|Phillyrin
ABO	CPSF4	ANDR	ACE2	AGTR2	MIF	DPP4
CLCN6	CHD6	TTHY	TMPRSS2	GALK1	OTC	EGFR
INPP5E	RTRAF	DHB11	IL6	RHEB	MAPKAPK2	ADAM17
SLC6A20	STAU1	AK1C3	NRP1	CA14	OAT	TBK1
LOC117134593	RRP1B	GLCM	TNF	PNMT	RAB5A	HMOX1
LOC112679198	IK	CHK1	ACE	IMPA1	KIF11	PRF1
LOC119086083	SMU1	PNPH	TLR4	GM2A	PNLIP	CD209
XCR1	DNAJC3	CHLE	TNNI3	CA7	PTGFR	MMP3
LZTFL1	MORC3	AMPM1	IFNA2	PLA2G10	CHRM2	VEGFA
AAK1	SLC25A6	PYRD	IL1B	RTN4R	PPP1CC	HIF1A
SLC6A19	HERC5	MK01	IL2RA	ZAP70	TGM3	CCL5
MAS1	XYLB	CATL2	IL4	ADH1C	SETD7	LGALS3
LOC118966792	PAF1	CAH12	NPPB	EIF2AK1	HTR2C	AHR
LOC117600004	CALCOCO2	TGFR2	F3	GNRHR	FOLH1	F2
ADAMTS13	CLTA	PK3CG	CCL2	MGAM	PI4KB	IKBKE
ANGPT2	VPS4A	CAH1	CXCL10	SULT2B1	PDPK1	IL2
F11	SCNN1A	ERG7	IFNB1	ITGA4	HCK	NOS3
LOC119266102	CRK	PRGR	JAK1	OPRM1	GSTT2	PTGDR2
LOC117693187	MICA	ADA17	VWF	PAK6	TDP1	ITK
LOC117152610	FLNA	ESRRG	IFIH1	CTSF	ADORA3	MAPK1
LOC117152611	SCRIB	SEPR	NLRP3		ALOX12	AKT1
LOC117204000	MLANA	VTDB	CXCL8		ADORA1	ITGB3
LOC117204001	TMPRSS11A	EST1	STAT1		TRAPPC3	MMP12
LOC119230225	GBF1	CATD	IFNA1		MAN1B1	ICAM1
MAFB	GP2	CATS	CSF2		ADH1B	MAPK14
P2RY14	LARGE1	AOFB	INS		FABP6	MAPK8
ELAVL2	MSRA	DYR	HLA-A		ERBB4	AGTR1
BDKRB1	HNRNPAB	MK10	CRP		DHODH	SYK
PTPRS	DLG1	ALDR	IFNAR2		HPN	C1S
KDM4B	OMP	MCR	TNFRSF1A		ATOX1	C8G
MYDGF	PCDHGA1	STK6	IL10		PAPSS1	MTOR
RAVER1	BPIFA1	ANGI	PMS2		TTPA	PRKACA
HSD11B1L	PAIP1P1	HXK1	CHAT		MKNK2	PLAT
YJU2	TRA	HYES	MTM1		TOP2B	RHOA
DPP9-AS1	FAM135A	TGFR1	HLA-C		NTRK1	ACADM
ENSG00000249624	VAPA	LGUL	CXCR6		PYGL	ALPL
ENSG00000268670	MEX3A	PTN1	FURIN		DAPK1	PDE4D
SDHDP4	ABCA7	CATK	MUC1		CSF1R	CXCR2
ENSG00000257452	AKAP13	PTGD2	TNFRSF1B		SULT2A1	MMP8
ENSG00000267255	TRB	KSYK	CCR9		CBR1	ACHE
ENSG00000269807	RNASE1	DHSO	TLR3		HTR2A	PPARA
ENSG00000267030	RIDA	LEG7	BSG		REG1A	PTGS1
SNRPEP4	HSPA14	A1AT	LOC117134604		ARL5A	PDE4B
ENSG00000267769	KCTD9	DHI1	FYCO1		ADK	RNASE3
ENSG00000267303	MSANTD3	LPPL	LOC117134608		BIRC7	TREM1
ENSG00000285788	C12orf76	FA10	LOC117135106		NUDT9	ISG20
HSALNG0123410	GDNF-AS1	ALBU	IL17A		GBA2	SERPINE1
lnc-FYCO1-5	IPO5	TYSY	IRF3		HNF4G	CSNK2A1
HSALNG0025640	TSPAN1	MK08	HLA-B		CHRM5	PDK1
HSALNG0123412	POLR2L	SEC14L2	CTSL		PNPO	GSK3B
lnc-SLC6A20-4	WDR1	HS90A	SERPINA1		FGFRL1	MME
lnc-MYDGF-2	POLG	CHIT1	IFNAR1		EPHB4	ITGAL
NONHSAG012343.2	KANSL1	FGFR2	TLR7		BCAT2	ALDOA
HSALNG0123411	FANCM	CATB	ADM		PDE3B	LDHB
piR-50968-032	CD79A	WASP	AGT		DUSP3	MTHFD1
FNDC5	RAN	LKHA4	RPL36		CHRM4	TNNC1
MIR1207	DDX39B	B3GA1	IL7		PTPN2	HSP90AB1
RSL24D1	FANCC	CACP	IFNG		UCK2	CASP3
MTHFR	NUP205	PH4H	OAS1		FHIT	NOS2
PSME3	NEU2	PAK7	LOC117134605		KDM3A	PARP1
KLRC1	HSPG2	IGLV2-8	LOC117134606		YARS1	NR1H4
IGHMBP2	GBP3	ZA2G	LOC117135105		OPRK1	SOD2
TRIP4	CFTR-AS1	DCAM	LOC117134611		PDE5A	ESR1
ERG	LOC111674475	Q9NY01	LOC117135104		HSD17B1	MMP9
TNNI1	NUP107	AK1C2	LOC117134607			CTSK
TAS2R1	LOC111674472	CFAD	IFITM3			PPARG
PARP14	LOC113664106	GLYC	ALB			SRC
H2AC18	LOC113633877	PTN11	HSPA5			MCL1
TOMM70	PSMC6	ST1E1	STAT3			CYP2C9
MYCBP2	PTPA	ELNE	IL18			MMP2
TAB2	GPI	SAHH	S100A8			NR1H3
C3AR1	RNASEK	FKB1A	S100A9			HMGCR
C9	SUMO1	ADHX	HMGB1			KDR
C6	IL33	RENI	STING1			IGF1
C7	EPRS1	FABPH	CD8A			FABP5
F13B	NCBP1	AMPM2	IRF7			CCNA2
RPS10-NUDT3	SON	HMDH	KNG1			GSR
RPL17-C18orf32	SFTPA2	TYPH	SERPINC1			MMP13
RPL36A-HNRNPH2	POLR1C	CP2C9	PTX3			NR1I2
MIB1	POLR2H	HXK4	GPT			TYMS
GGCX	NUP93	PPAP	TYK2			PDK2
GFER	AAAS	UROK	OAS3			IGF1R
TLE1	SFTPA1	AMYP	C5			PCK1
POFUT1	SEH1L	ITAL	C5AR1			LCK
PMPCA	CDC42	GCR	CLEC4M			HSPA8
NARS2	NUP43	NCS1	CALCA			ALOX15
EXOSC3	IL21	CDD	TTR			NQO2
CUL2	GYPE	CFAB	DDX58			SLC5A1
TRMT1	XAB2	BST1	IL1A			FABP4
TARS2	F2RL1	IMDH2	CXCL1			BCL2A1
LARP7	DHX9	ACK1	CXCL2			CDK4
DNAJC19	CHD1	FA7	NEU1			MMP7
EIF4H	CFP	RB11A	FAS			TYR
VPS11	SLAMF6	LEG2	REN			AKT2
SLC30A9	FDPS	MAOM	PLAUR			CDK2
HS6ST2	RAB6B	LEG3	ENPEP			AURKB
GNG5	VPS4B	S10A9	IL6R			CDK1
GOLGA2	DHX36	BRAF1	AR			JAK2
ERP44	NAGA	G6PI	CCHCR1			INSR
RNF41	IGHE	PYR5	TNNT2			CDK6
SMOC1	POLR2I	CP2C8	MUC5AC			ALDH2
SLC44A2	POLR2G	SPYA	MAVS			NQO1
PDE4DIP	DNM3	CMA1	TLR2			PTPN22
NDUFAF2	CR2	MP2K1	SIGMAR1			JAK3
ERGIC1	NUP160	TIE2	GZMA			MET
CWC27	TPR	RARG	CD14			DDX6
ALG11	HNRNPK	GNPDA1	NCAM1			IGFBP3
CEP250	NUP85	KPCT	TGFB1			GSTP1
CRTC3	POM121	TPH1	APOE			PLAU
PITRM1	NUP35	RET4	TICAM1			TOP2A
SNIP1	NUP188	CATG	FTL			XIAP
ALG5	NUP37	TPIS	MAF			BAG1
SDF2	NUP42	IMDH1	HAVCR2			CSNK1D
MRPS25	POM121C	PADI4	PSMD1			HNMT
SLC30A7	LILRA4	FA11	LAG3			GRB2
JAKMIP1	HLA-DQA2	LYAM3	JUN			MDM2
NPTX1	PRKCQ	NEP	MYD88			EGLN1
THTPA	MAN2B1	ARHGAP1	MBL2			EIF4A1
PPIL3	SNX6	FPPS	FGA			EIF4E
MTCH1	TBP	ARGI2	TLR8			SHBG
COLGALT1	DR1	KAT1	STAT2			APCS
CHPF2	AGFG1	RASH	ISG15			NCOA3
ATP13A3	KAT2B	CD5R1	EIF2AK2			HEXB
ZNF318	ITGA5	HIF2A	IRF9			ADORA2B
MRPS5	ATCAY	SLC5A2	MX1			UGCG
PDZD11	ELAVL1	NA	CSF3			BACE1
FKBP7	KPNA7	TRPM8	VKORC1			EDNRA
GCC1	TBX21	GABRA5	APOL1			RORA
DCAF7	CCT2	GPR55	SREBF2			FABP7
AAR2	KIR2DL2	SLC28A2	LPA			PGF
ZNF503	UBE2D2	HCAR2	TMPRSS4			RNASE4
USP54	DEFA1	FLT3	AGER			ESR2
SBNO1	CXCR5		LCN2			PTPN1
QSOX2	PRSS3		UBE2L6			CA2
SCCPDH	PNP		TNFSF14			DHFR
GRIPAP1	TP53BP1		BTK			FGFR1
HSBP1	XRCC6		CAT			PIM1
FBXL12	MLKL		FCGR3A			BHMT
ARL6IP6	XRCC5		PAFAH1B1			GSTA1
DNAJC11	HLA-DRB3		PDCD1			THRA
TBKBP1	PSMD14		CTLA4			VDR
TYSND1	GALE		CD274			SLC2A1
CEP112	ATP6V0D1		SH3GL1			RXRA
FKBP15	MDC1		DPP9			CNR1
FAM8A1	EIF4A3		APBA3			PLA2G2A
ZYG11B	DCLRE1B		SAFB			ADORA2A
RRP9	LBR		SAFB2			THRB
COQ8B	POLR2F		FPR1			SLC29A1
FASTKD5	IL18R1		ATF4			CRABP2
ERO1B	CBL		SERPING1			SIRT2
NGDN	POLR2K		IDO1			TYMP
ZC3H18	TAF6		SOD3			MAOB
RBM41	PSMB8		CXCL3			PIK3CG
ATP5MG	KAT5		MIR146A			CNR2
TLE5	GTF2F1		MAPK3			KIT
SPART	IRF5		SOCS3			CCNT1
C1orf50	TPSAB1		SOCS1			SI
CISD3	CD3E		IL13			CHRM3
CEP43	POLR2D		DICER1			KDM4C
WASHC4	CSN1S1		ITGAM			NMNAT1
TIMM29	NUMA1		TK2			HDAC8
UBR5	PEPD		IFNL1			FNTA
SND1	HELLS		CCL7			CYP19A1
EIF3E	WDR33		GSTT1			PIM2
EBNA1BP2	LRP1B		SFTPD			SDS
ATAD3B	RPL39L		RPS10			TRPV1
MUSK	IL37		RPS14			MTAP
CSF2RA	CEACAM6		RPSA			CSK
LAMA2	FKBP8		RPS12			DCK
EPX	GSK3A		RPS17			MAP3K14
CXADR	MIR6805		RPS5			DPEP1
NFU1	MIR6850		RPS18			LYZ
ATOH7	HLA-S		HADHA			CDK5R1
MEGF10	KIR3DS1		ANPEP			ARF1
PIWIL1	CEACAM5		CCR5			PPP1CA
MYPN	IL27		CXCL5			PPIA
LMOD3	PDCD6IP		CFTR			ABL1
SLC52A3	KIR2DS5		MPO			NR1H2
BOLA3	TRIM56		CD4			TBXAS1
PIWIL4	CDC73		CD40LG			PLK3
HYDIN	SGPL1		PIK3C2A			PTAFR
KLHL40	FYB1		ELANE			ECE1
TRMT10C	DAAM2		CCR6			RAC2
PAGR1	CD70		IL5			FECH
LUZP6	EEF1D		CCL11			CTSS
MIR99A	GTF2H4		SFTPB			PLK1
MIR191	PPP6C		SFTPC			AKR1C1
SAA2-SAA4	GBP5		SCGB1A1			SELE
MIR365A	TSG101		CCL3			PTPRA
RN7SL2	ZNF17		CCL17			GBA
RN7SL1	ZNF365		USP13			PSAP
SNORD15B	TUBB		CFD			BMP7
FAM66D	HAX1		IL17RA
MIR486-1	TMPO		IMPDH2
TTN-AS1	WDR61		EXOSC2
SNORD100	KIR2DL5A		G3BP1
RNY4	LEO1		RAE1
RN7SL3	GRN		RBM28
LINC02258	RTF1		G3BP2
LOC101927055	CTR9		MRPS27
ENSG00000259268	ST3GAL4		AKAP8L
ENSG00000199411	MAGEA3		LARP4B
ENSG00000202479	OCA2		RAB7A
ENSG00000202198	IFN1@		CSNK2A2
ENSG00000195401	DEFB103B		NUP98
DDIT4-AS1	LGALS9		HLA-DRB1
PIKFYVE	P2RY11		GOT1
TPCN2	DCAF1		PIK3CD
NEFL	IL15RA		IKBKB
GC	DNM1		PIK3CA
NTNG1	KAT2A		MAPK10
GPHN	NOLC1		NFKB1
SPTLC2	HLA-DPA1		CHUK
STK3	RUVBL2		MMP1
LATS1	TNFRSF6B		PRKCA
NKX2-5	PSMA3		PRKCG
FADS2	CLUH		PLCG2
ATP2B1	PSMA5		FOS
MYO5B	PSMB1		MAP3K7
PPP2R2A	SOCS5		NFKBIA
SAE1	TMPRSS15		CASP1
ACAD9	PSMB4		PIK3R1
EIF2B1	FHII		RELA
PTPN13	HLA-H		IRAK1
MYO1E	CDK9		PIK3CB
PSMD9	RECK		PIK3R2
FOXC1	VPS28		MAPK12
AGK	PSMA2		MAPK9
MARK1	ACTN4		FGG
CNNM2	NXF3		PLCG1
DDB1	TRMT61A		RPL11
OFD1	PSMB6		RPS19
MTMR3	CLDN5		C3
TOM1	MBL3P		IRAK4
FHL3	HPRT1		MAPK11
ASCC1	COL9A1		MAPK13
TRAF7	TXNL4A		IKBKG
SIK3	BTLA		TRAF3
FLVCR1	TRIM22		PRKCB
FUCA2	MICB		RPL5
EIF3H	IL22RA1		C1QA
ATAD1	TRIM28		C1R
WDR26	HLA-DRB5		MASP1
STXBP3	HLA-DRB4		IL6ST
PIBF1	AIM2		MASP2
TMEM43	TNPO1		FGB
IBTK	TGFBR1		F13A1
EIF3I	GTF2H3		CYBB
CCDC22	PPIE		C2
CHPT1	SPINT2		TRAF6
DOCK6	MIR302A		FCGR2A
EIF3J	APOBEC3F		CFB
TRIM9	HCFC2		SELP
USP28	GINS4		C1QB
TELO2	RANBP3		ADAR
RTKN	SRSF2		C1QC
SLC39A6	MALT1		RPL10
PIGT	MED1		RPS3
MYL6B	IL3RA		RPL15
POP4	MIR939		RPL35
SAV1	SNRPD2		RPS20
RALGAPA1	EFTUD2		RPL18
TNPO3	MT-CO1		RPL35A
MAEA	LGALS8		C4A
DCP1A	TNFRSF18		C8B
DIS3L	BLM		HBEGF
BMS1	SNRPD3		IL12A
MRPS9	WDR83		IL12B
WDR36	WNT9A		C4B
TRMT2A	LINC01191		PIK3R3
PIGS	DHX30		RPS2
PPP1R7	XPNPEP1		RPL21
MKRN2	SF3A1		RPL22
TOM1L2	SKP1		RPS27A
IPO7	SFPQ		RPS24
IPO11	CWC22		RPS6
LRRFIP2	MAPKAPK3		NFKBIB
CCAR1	COPZ1		RPL4
EIF3M	H2AC4		RPS26
DHX37	IGF2BP1		RPL26
BRAT1	SUPT6H		RPL31
CBX8	SLC9A3R1		RPS9
CREG1	NRG3		RPL13
TBC1D24	RTF2		RPL13A
TMOD1	DPF2		RPL19
SUMF2	RNF43		RPL27
RFT1	HLA-DOB		RPL9
SCFD1	YTHDC1		RPS13
FTSJ3	GNS		RPS15A
DNAJC1	CHMP5		RPS27
CCP110	LPO		RPS7
GPRASP2	DHX8		RPL10A
CEBPZ	PSENEN		RPL12
WDR59	H2BC15		RPL7
TTI1	TRIM14		RPL7A
MRPL43	DYNC1I1		C8A
PCYOX1	ATP6V1G1		RPLP2
PAM16	KIR2DL5B		RPS3A
RMND5A	CNKSR1		RPL23A
MRPS24	HNRNPL		RPL3
COMMD9	MIR26A1		RPLP0
IMP4	DEFB1		RPL8
ZNF346	KLK12		RPS29
ZNF746	PIK3C2B		UBA52
TRIM3	MIR203A		RPLP1
YTHDC2	RACGAP1		RPS23
SURF6	UNC93B1		RPL27A
NCLN	AHCYL1		RPL30
MPHOSPH6	GTF3C3		RPS16
RBPMS2	ST3GAL1		RPS15
TNRC6C	COQ10A		FAU
FUNDC2	SH3GLB2		OAS2
B4GAT1	PRPS1		RPL14
CEP85L	CHMP2B		RPS4X
RALGAPB	DEFA6		RPL32
UNK	OPN1SW		RPS28
ZMYM1	MIR628		RPL24
PIGX	PSMB9		RPL28
SLC35F1	LAMP3		RPL34
COMMD5	PAK2		RPS11
C15orf39	UBE2E1		RPS8
LTN1	DEFA4		RPL18A
GID8	EEF1B2		RPL23
CEP131	COX6C		RPL37
CCDC93	TNFRSF4		RPL6
CNPY4	MIR576		MX2
ARMCX3	MIR664A		RPL3L
SPATS2	SLBP		RPS21
YIPF6	USP11		RPL29
ZNF598	MAP3K5		IFNA5
WDTC1	CUL3		RPS25
PLGRKT	MIR193B		RPL36AL
COMMD6	PDHB		RPS27L
MAP9	MIR1260A		RPL17
LRCH3	CFHR1		RPL38
HEATR6	MIR141		RPL37A
FAM189B	TRIM39		IFNA6
AKAP17A	DUOX1		RPL26L1
WDR89	CALM2		IFNA21
WRAP73	ANXA6		RPL22L1
SPATA5L1	MUC21		RPL36A
LMBRD2	ARTN		IFNA8
CCDC28A	MAML2		IFNA10
DTWD2	PSMB8-AS1		RPL10L
ZNF691	ARHGAP21		IFNA4
ZNF609	PC		IFNA17
RRP36	CCNB3		IFNA7
IQCC	PRPF18		IFNA13
DCAF10	KIF15		RPL39
ZNF787	DNAJB13		RPS4Y1
URB1	TMPRSS11E		IFNA14
ZCCHC9	TUBA1C		IFNA16
LRCH2	TGM7		RPS4Y2
EMC7	ABCD1		CGAS
VWA8	CMAS		RPL41
SPTY2D1	SPTBN4		LOC102723407
C16orf91	HARS1		COMT
GCN1	EPN1		HDAC2
ZNRD2	MCRS1		DNMT1
METTL16	MOAP1		ITGB1
PUM3	PRPF19		CSNK2B
IGHG4	CFL1		RIPK1
MACO1	KRIT1		RDX
DIPK2A	FARSB		POR
VPS35L	ST6GALNAC5		IDE
PROSER3	AGA		GLA
CEBPZOS	KLK1		GPX1
IGHV3-72	CTHRC1		ATP1B1
ENDOU	PPAN-P2RY11		ADAM9
DSP	PRKD3		FBN1
RFC1	ERAP1		GNB1
FLNC	MIR4276		CIT
EMD	UBE2D1		BCKDK
XRN2	NARS1		TCF12
DOCK7	PRKACB		PRKAR2A
MTDH	PI3		AP3B1
PSMD13	RNF128		NEK9
RBBP7	DFFA		ETFA
CCT8	TFDP1		BRD4
AASDHPPT	COX5A		NUP62
RCN1	ABCF1		PLOD2
NAT10	API5		PPT1
GTPBP4	AIMP2		SLC27A2
TSR1	TIMM44		POLA1
FAF2	IGLL5		PKP2
DNAJC10	PSME1		RALA
HAUS6	B4GALT1		SCARB1
HP1BP3	MRPS18B		ARF6
DIMT1	MIR33A		AP2M1
BOP1	IQSEC1		MFGE8
PAK1IP1	HNRNPC		LOX
SRBD1	COIL		FBLN5
QPCTL	SARS1		ATP6V1A
TEX10	HNRNPM		CYB5R3
CLEC4G	ESAM		AASS
TMEM106B	PTPRB		ADAMTS1
CYP3A23-3A1	MIR485		BRD2
PENK	GYPB		PRKAR2B
MIR379	VPS72		RTN4
MIR151	LRPPRC		SIRT5
RGS18	MIR584		NGLY1
ANGPTL6	MIR548AN		PVR
PRLR	CCL21		TOR1A
ARID3A	ZNF224		COL6A1
HNF1BB	ZNF552		AGPS
SUR-7	ZNF737		HYOU1
RNY5	NPL		GGH
AANAT2	THAP12		AKAP9
SPIRE1	MIRLET7C		PTGES2
SCHIP1	KIF13A		TLE3
ART3	FYN		SRP54
CADPS	PTN		PMPCB
ARHGAP42A	SLC7A1		SEPSECS
CDF-1	ZFP57		SLC25A21
PFKFB2	MIR1249		NUP214
YPEL1	NAA10		RAB10
RNY3	GAS8		RAB2A
CELSR3	SMAD4		ATP6AP1
EHD3	CHD3		GTF2F2
GCNT1	ZNF432		GDF15
PKIA	BMS1P20		ERC1
COX6A2	ZNF132		CENPF
KIF1A	FGF5		CDK5RAP2
ARL4C	TG		MOGS
RNY1	TRBC2		RAP1GDS1
MTNB	SNORD105		PLD3
TESTIN	CHST6		PRIM1
MIR216B	ADAMTS4		RAB1A
CHIL4	IGKV2-29		NIN
ZFP617	GCKR		PABPC1
MTB	TSHR		RBX1
MTNA	UBAC2		CYB5B
HSPA1L	NOD1		AKAP8
DGAT1	SLC12A7		PRIM2
WNT4	GLRX		PCNT
GPR6	ZBTB25		NPC2
LAMC2	MIR449B		RAB5C
GUCA2A	SF3B6		PABPC4
MIR433	RETREG3		ACSL3
GNRH3	XPO6		FBN2
PDIA6	MED6		HS2ST1
MIR217	TRBV19		MAT2B
MIR154	TPO		FKBP10
REN1	HLA-J		GORASP1
FOXE3	TRAV27		EXOSC8
C3ORF14	WARS1		EIF4E2
CYP2F1	TRIM60		NUP88
NR1D2	PRRT1		OS9
ART1	MIR326		UPF1
ALX3	MR1		STC2
MIR382	PRSS27		POLA2
CYP2C11	PPP1R14D		REEP5
TRP63	F2RL3		NUP210
FOXB1	PLPPR4		PCSK6
FOXL1	SLC25A31		RAB14
MIR330	XS		RAB8A
NTN3	ROBO4		MOV10
SLC35D3	PRAP1		RAB18
SPIC	TARS1		SIL1
GUCA2B	MIR9-1		ATE1
MCPT8	EPB41L4A-DT		ANO6
TTC22	HOXD13		HOOK1
NKX6-2	SOCS4		GRPEL1
GRK1	HGS		GIGYF2
LRRC24	UTP4		AATF
BCORL1	NXF2		BZW2
MIR139	PLTP		TOR1AIP1
TBCC	ASB17		SRP19
FBXO43	RAB11B		SRP72
DCAF12L1	NXF2B		STOM
MIR196B	CLIC1		PSMD8
A2ML1.L	DERL3		LARP1
AASS.L	IL5RA		HECTD1
ABAT.L	IGKV2D-29		EXOSC5
ACIN1.S	KLRC2		CEP135
ACOT12.L	FBXW2		CLCC1
ADSS1.S	PRSS2		TUBGCP2
ADTRP.S	MIR188		VPS39
AG1.S	AOC3		REEP6
AKR1C2.S	CARD11		MRPS2
ALAS2.L	ASGR2		DDX10
ALDH7A1.L	ACP1		INHBE
ALP2	IGKV1-33		LMAN2
AMY2A.L	NXF5		GCC2
ANGPTL7.L	RELN		GOLGA7
ANGPTL7.S	IGKV1-6		CEP68
ANKRD37.L	MIR4776-2		DDX21
ANXA13.L	UAP1		AP2A2
APOBEC2.L	MIR4776-1		CHPF
ARG2.L	NRL		TBCA
ASCL1.L	MST1R		TUBGCP3
ASS1.S	CHRM1		NINL
ATP12A.S	DYNC2H1		NUP54
ATP6AP1.1.S	SF3B2		MDN1
ATP6V0A4.L	DMAP1		UGGT2
ATP6V0D2.L	CASP10		SUN2
ATP6V1AL.L	MPG		TIMM9
ATP6V1G3.L	IL17C		TIMM8B
AZIN2.S	TGFBR2		SLU7
B2M.S	STAT5B		NUTF2
B3GNT7.S	SF3B3		MPHOSPH10
BCS1L.L	MUC16		CNTRL
BDNF.S	PIP		INTS4
BIRC2.L	IL1RL1		GOLGB1
BM1_01025	CLN5		ERLEC1
C4A.L	PFN1		DCAKD
C6.1.L	EXOC5		PLEKHA5
C8A.L	CADM2		PLEKHF2
C9.L	CCNG1		ZDHHC5
CA6.L	MYOCD		GOLGA3
CAPN9.L	SNRPF		EDEM3
CARTPT.L	FERMT3		EMC1
CAT.1.L	CFAP47		TRIM59
CAT1.L	MTMR2		UBAP2L
CCNB1.S	SULF2		TIMM10
CD74.L	PIEZO1		TIMM10B
CEBPB.L	NCK2		NSD2
CFB.L	SIGIRR		ZC3H7A
CFH.L	ATP5PB		CEP350
CHIT1.S	TUBGCP4		MIPOL1
CHTOP.S	SFXN2		FAM162A
CLIP3.S	COPS6		FOXRED2
CLIPA7	STAC3		CCDC86
CLIPA9	NDUFB8		CLIP4
CLIPB12	MFAP1		ELOC
CLIPB4	PCGF6		TM2D3
CNFN.1.L	GUCY1A1		MEPCE
CPLCG1	STAB1		NAT14
CPR16	MATN3		YIF1A
CPR75	LINGO2		NOL10
CRHBP.S	NXT2		MAP7D1
CSRP2.L	ATG13		ELOB
CTLH2_ANOGA	CLCN4		UBAP2
CTPS2.L	PTPRR		SAAL1
CTR1_ANOGA	NOSTRIN		SELENOS
CTSL.L	TNFRSF13C		PUSL1
CTSS.L	KCNJ12		HEATR3
CTSV.L	PIP5K1A		FAM98A
CYB561.L	CRNKL1		PRRC2B
CYP27C1.L	WDR18		NUP58
CYP46A1.2.L	NSMCE3		MTARC1
DDIT4.S	SCYL3		POGLUT3
DES.2.S	FCHO2		POGLUT2
DHX58.L	DHX16		ITGB2
DPYS.L	MAP3K7CL		CST3
DRAM1.L	DSC3		PPP2R1A
ECRG4.L	RAB29		MYO6
EGLN3.L	ADD2		C1QBP
EIF2S1.S	CD59		EIF3A
ENO3.L	CACTIN		PRKRA
EPB41L1.S	BUD13		TPM4
ERF.S	CNOT4		CEP170
EXT1.S	PAX5		EIF3B
FAM162A.L	PAOX		TBL3
FAM83A.L	ZNF425		YBX3
FBP2.L	CFAP74		MRPL15
FBXW2.L	RNF150		NVL
FOXI1.L	WWC3		RSL1D1
G6PC1.1.S	SLC35A1		COPG2
GAM1	SPAG6		IPO8
GGH.2.L	TTLL7		BAG6
GJB7.S	INMT		MTREX
GLUD1.S	TAMM41		CXCR4
GMPPB.S	RBM42		SOD1
GNAT1.L	CPLX1		G6PD
GNAT1.S	GTF2IRD1		MAPT
GPNMB.L	RFFL		ADRB2
GPROP6	MTFR1		CPT2
GRX3	CNNM1		ALOX5
GSTP1.L	BAIAP3		TF
GZMH.S	DRAP1		GATA4
HACD4.L	ZNF703		B2M
HAF-1	CCDC74A		ABCA3
HAF-3	TRPC4		GAA
HBG2.L	TMCO3		IL1RN
HDAC10.L	VNN2		EDN1
HMBOX1.L	ENPP6		ACTA1
HMX2.S	DYNC2I1		TLR5
HSPB1.S	LZTS1		TTN
IKBKE.L	SLITRK5		TLR1
INSIG1.L	ZSCAN29		SLC4A1
ISYNA1.L	PSORS1C2		MYH7
ITLN1.L	CD1B		FHL1
JUNB.L	SAMD3		DMD
KIF20A.L	UBL5		AVP
KLHL40.S	MRNIP		CD28
KRT12.2.S	SNX13		CCR3
KRT15.1.S	C6orf136		CD81
KRT70.L	MTERF2		IL7R
KRT7.L	STARD5		IRF1
LACC1.L	TSGA10IP		CD46
LSR.S	SERTAD2		DCTN1
LYSC7	AGAP4		ANXA5
MATN1.L	COL15A1		EIF4G1
MICALL2.L	MEDAG		NPPA
MIG30.L	SULT1C4		TNFSF10
MKI67.S	GNL1		RYR1
MMP13.S	TAFA2		NKX2-1
MMP8.L	TPRX1		TNFRSF13B
MRP-8	CCDC74B		GZMB
MTUS1.L	MAD1L1		IL1R1
MYD88.L	AFTPH		ACADVL
MYLC2A	CYP2U1		MECP2
MYOZ2.S	GPR146		EIF2S1
NMRAL1.S	EXTL1		CXCR3
NMU.S	ARPP21		APEX1
NODAL3.1.L	FANK1		RNASEL
NPY.S	TMEM191A		RBP4
NR1H5.S	LOC109461478		TLR9
NUCB1.L	TRMO		TIMP1
OPN1SW.L	CYB5R4		PDE4A
OTOGL2.L	PCDH18		IRF2
OVCH2L.L	FIGLA		LBP
P2RX4.L	TEKT1		CD9
P4HB.L	ARRDC4		TAC1
PALS1.L	CCDC82		THBD
PCCA.L	PXDNL		PPBP
PCK1.S	KLRG1		SERPINA3
PDE5A.S	ANTKMT		SDC1
PDE6B.L	SPATA8		ITIH4
PDE6H.S	PHF2		LTA
PDH	CNTN5		DHPS
PE1_ANOGA	USO1		MATR3
PGAM2.L	DDIAS		SELL
PHKG1.S	CORO2A		MYL1
PLA2G2E.S	NAALADL2		IL22
PMEL.S	CLEC4F		BPI
PMM1.L	STYXL2		TRIM5
POMC.L	CSMD3		SP100
POMC.S	NEUROD4		PF4
PPL.L	BCL2L2-PABPN1		MUC5B
PPP2R2B.L	PLEC		FKRP
PRKCD.L	TPSB2		CCL4
PRPF3.S	ATAD2B		KIR3DL1
PRPH2.S	PMEL		HCRT
PRSS2.L	ACTN1		IL15
PSMD3.S	MMP21		GLE1
PSTPIP2.S	PRAG1		EPO
PTAFR.L	RBCK1		TRIM63
PTX.S	HLA-L		KLRK1
PYGB.S	CD2-LCR		CHGB
RAB27A.S	SLC35F4		IVNS1ABP
RANBP1.S	FAM86B3P		NCR2
RDH10.S	KCNU1		SLAMF1
RDH16.L	TPSD1		SLPI
RGCC.S	PIP5K1B		SERPINB1
RGS2.S	NDFIP1		SERPINA7
RILPL2.L	HCG18		ICOSLG
RIOK3.S	TMPRSS11F		CCL22
SCNN1B.S	TUSC7		NCR1
SCRASP3	HCG4B		TBL1X
SDS.L	RRP7BP		DEFB4A
SDS.S	CPSF4L		ACKR1
SFXN3.L	MUC22		LACTB
SIRT2.S	RPL3P2		HMGXB3
SLC13A2.S	PABPN1L		ERVW-1
SLC16A3.L	USP17L3		SELENON
SLC25A12.L	TEX26-AS1		CNST
SLC25A17.L	MIR877		MIR126
SLC25A4.L	LRRFIP1		MIR122
SLC26A4.3.L	OR9K2		MIR100
SLC26A4.3.S	HLA-F-AS1		MIR221
SLC26A6.2.L	HLA-K		SKAP1-AS1
SLC35A3.1.L	LINC00709		CTSB
SLC7A2.1.L	CDC42BPA		KPNA2
SNAI2.L	HLA-W		YWHAQ
SNX10.L	MIR622		PTBP1
SNX31.L	LOC339166		ZC3HAV1
SOX10.L	ENSG00000285471		LY6E
SP24D_ANOGA	MIR1260B		NT5E
SRPN15	LINC02153		ENTPD1
SRPN6	MICE		CASP8
STEAP4.2.L	ETF1P1		SIGLEC1
STX19.S	HLA-U		FUT3
SYN2.S	PRANCR		NFE2L2
SYNJ2BP.L	SUMO2P1		KPNA1
SYT1.L	LINC01811		CIITA
SYTL1.S	RPL30P12		EZH2
T23O_ANOGA	LAT		TP53
TAC1.L	DHFRP3		AXL
TAC1.S	TRIM8		PSEN1
TBC1D24.2.L	TAF2		PRKAR1A
TEKT3.L	HYPK		CALR
TFCP2L1.S	DYNLRB1		SLC1A3
TFPI2.L	MARCO		CAPN1
THBS3.L	DNAJC15		ABCC1
THDL20.S	PIK3C2G		TPM1
TM4SF4.L	DLAT		STK4
TNIP2.L	TRAC		MYH9
TNNC1.S	LCP2		RAD50
TOP1.2.S	STXBP2		P4HB
TPTE2.L	ELMOD2		MARK3
TRET1_ANOGA	PKN1		GSN
TRIM29.S	STX7		USP7
TRY2_ANOGA	IL21R		TFRC
TRY3_ANOGA	PEX10		STIM1
TRY4_ANOGA	LCORL		KEAP1
TSPAN1.L	P2RY12		GATA6
TSPAN8.L	TEC		ERCC3
TXNIP.L	SSTR5		ATP7B
TXN.L	CCL28		ALDH7A1
UAP1L1.L	PLA2G6		UBE3A
UGDH.L	MIR7703		TXNRD1
VAMP8.S	CALB2		SMAD2
XB5937757.L	AP3D1		GALNT2
FBH1	SEC61B		HSD17B4
SLC39A3	EML4		FHL2
MMP23	CD82		FANCD2
MIR107	CLCN2		ATP6V1B2
CA5A	TXK		ZBTB16
MS4A6B	COPE		SUCLA2
PRPSAP2	ATG16L1		SLC27A4
PYGO1	ZFAT		NME1
RETNLG	DTYMK		IGF2R
GST-4	TAS2R38		LMAN1
NTRK2	ANKK1		TCF3
KAT8	ATXN2		STUB1
COL20A1	SH2D3A		PLOD3
GGT7	SLC17A5		SLC19A2
OTUD5	SNAP23		MYH14
EMID1	LLPH		NNT
MAB21L2	ATP5MK		ATP6AP2
TP53I11	CDHR3		MARK2
CHRD	MIR199A1		HERC2
CNMD	TRIB2		ATP2B4
GZF1	KCNK17		ATP2C1
METTL27	MRPL28		B3GAT3
NXPH1	TMEM254		BAG3
CUBN	MLYCD		TFG
SPINK5	ADAP1		PLAA
CLEC4A3	ZNF512		PPM1A
BLK	CNRIP1		PEX1
ADSS1.L	CUEDC2		NSF
HAL.2.L	SDR39U1		RAD23B
KRT12.4.L	MYT1L		MYO5A
MRP-4	CERS4		PABPN1
MRP-6	SPRYD4		ACADL
PGP-3	MIR140		LAP3
PGP-4	TRAM1		LGALS1
PMP-4	CCDC190		FUT8
PPARG.L	TRIP11		FXR1
THDL17.L	USP42		DNAJB1
TPX4	CD2		CUX1
VANIN-LIKE	B3GNT7		AMFR
XA-1.L	TPD52L3		ABCB7
ISL1	TPGS1		ELOVL5
ADNP2	STPG1		EIF3F
SLAMF7	NUDT4		RNASEH1
PDE1B	JHY		TRIM32
KCNA3	PASD1		TIMM8A
MS4A1	FKBP9		TOLLIP
NHS	TRIM23		STT3B
PALM	ZNF37BP		PEX14
POU4F2	ZNF295-AS1		PIGK
TMEM184C	TRIM72		SLC39A14
CEP95	GGTLC2		COMMD1
CLNS1A	OXLD1		GIPC1
MT1L	VIP		FLII
SOX12	UVRAG		FANCI
UNC119	DPH7		NAGLU
NODAL	BMX		USP25
SEMA4B	ZNF683		TPP2
DEF6	PART1		PEX3
NIPA1	MIR34C		PLOD1
RASIP1	TMEM181		MOCOS
SLC12A1	COLEC11		SLC31A1
ZIC3	DNAH8		PDIA4
AK1.L	SERPINB5		PEX19
ATF5.2.S	GINS1		PCM1
BTC	TSPO		NME4
GLC-2	ATP6V0E2-AS1		OLA1
HAF-9	TRBC1		SEL1L
OLFM4.L	MIR125A		KPNA3
PGP-14	CEACAM3		KPNA4
PGP-2	ADRM1		DNA2
ARHGAP31	DAXX		ALDH9A1
PACC1	ARID5B		VAMP8
VPS45	SF3B4		RCHY1
MIR15B	FLJ25758		RANBP9
PAX2	GALNS		MRE11
STMN3	RNMT		ABLIM1
MAML1	SLFN14		CEP290
SAMD8	ATXN2L		GTSE1
TMEM100	TRIM69		LMO7
ADAMTSL2	ATP7A		HDLBP
KCNG3	NACA		ABHD12
TRHDE	TGM1		CEP55
PTS	NRAV		DAD1
RSF1	SF3A2		DAP3
CDX2	EIF5B		XPNPEP3
HOXB2	MIR136		UBE3C
CYP-14A2	MIR6852		TES
DYF-7	YTHDF3		MRPS28
HAF-2	ZC3H15		SLC6A15
MRP-2	DDX42		NUP153
MRP-5	GNAQ		PSMC4
MRP-7	RDH11		P4HA1
PGP-10	RAB6A		ATP13A1
PGP-11	PYM1		GSPT1
PGP-12	SENP1		LSM3
PPP1R3G	CFHR3		KDELR1
SFMBT2	RBM15B		EIF3D
THAP1	SLC11A1		CDS2
SLC30A4	IFIT5		BAG5
MOB4	EPS8		CETN3
NOB1	FBXW12		DYNC1I2
WNT2B	MERTK		DNPEP
ZDHHC14	PLS1		ECSIT
CAMSAP2	QTRT2		MTIF2
CD84	ACP3		TGS1
ISL2	RNF31		PPFIBP1
TMEM39A	SAA4		PPP1R12B
KRT80	VAMP7		RDH13
MYEF2	SPOPL		SLC39A10
WDR46	ABL2		PIGG
MFAP3L	PLIN1		NUP50
CYP6Z1	CIB1		NDUFAF3
HAF-4	WASF3		MTX1
HIGD1A.L	TANK		FXR2
HIGD1A.S	SHARPIN		RBMS1
MRP-1	SAP130		RCBTB1
MYHC	SV2A		DNAJB9
THDL18.S	ADCY10		LPGAT1
BSPRY	TGM5		KPNA5
CLIC6	EXOC4		KPNA6
RORB	IGKV@		KANK2
PXK	NDUFA13		EIF3K
TEAD1	SLC6A14		DYM
CORO6	OTUD3		ACOT8
PDGFD	MCCC1		EIF3L
CDYL	BASP1		TCF25
IFT57	SLC34A2		WDR12
PHC3	GPRC5C		WLS
ACOD1LB.L	DEPDC7		STRN3
CYP-14A5	SUDS3		NSFL1C
MRP-3	RAET1G		NENF
PGP-6	CAPS		FASTKD1
PGP-9	EPS8L2		COX7C
PMP-5	ZNF175		CPSF3
CLN6	SETDB2		DNAJB4
IL12RB2	TRD		MAN2B2
LECT2	GHRH		HYLS1
WDR72	HTN3		IPO13
GPR183	GRK3		LMAN2L
MTMR6	CCR10		HEATR1
XCL1	TGM4		EIF3C
HTRA3	IGHV2-70		EXOSC1
SORCS2	SCARF1		ACOT9
GLC-1	LRRC4B		ASCC3
ING1	ZNF623		ATL3
UBR2	FGL2		EIF3G
ASAH2	PSD3		XPO4
GJC1	TARP		TM9SF2
PSMD3	LRP2		TBC1D15
TBX2	TGM6		RNH1
CA9	HTT		WDR11
CYP-37B1	SHROOM3		UGGT1
PGP-1	PRPF6		STXBP4
PGP-5	GHRHR		MRPL11
WNK1	CTAG1B		SARM1
CDH4	MAGED4B		MYO18A
DLL4	PCSK7		RRP7A
GABRP	MIR7705		QTRT1
LRATD1	MGAT1		SEMA4F
CYRIA	FUT2		APPBP2
NARF	ERVK-6		COPG1
FOXJ1	FGD4		MAP7
GSTD3	TOP3B		GDPD1
CELA1	SCTR		NEDD1
NCF4	PARP10		GARS1
EIF4G3	PDF		GNL2
WNT7B	USP19		CEP72
GST-5	LINC01554		ZWINT
RFX4	PRRT2		TNRC6B
ETF1	DTNBP1		UACA
MLLT11	RAB39B		ZFR
NEUROD1	CES2		SSX2IP
CAMTA1	PEX2		MRPS31
TCEAL9	PEX5		RANBP10
EHD1	ACY1		MRPS33
SMOC2	ANKRD17		NOL8
KCNQ2	PEX6		LETMD1
SYT1	HMMR		RBMS2
EVI2A	TRHR		TNPO2
ITIH5	TIMD4		YPEL5
TET2	IFITM5		INTS7
CAPN6	TARBP2		LIMCH1
DCUN1D4	PEX26		MAD2L1BP
RGS17	SYNDIG1		LRRC41
FKBP1B	PEX13		JRK
MRAS	PEX16		DDX27
NFATC2	HDC		ASCC2
DHRS9	CFHR4		BZW1
CHSY1	MIP		CHORDC1
GNG2	TMEM91		UBL4A
MYCL	TPM2		RNPC3
SHISA2	DCDC2		YIPF3
B3GNT2	MAGEA4		UQCC2
LAMA4	ZDHHC20		TRAPPC5
RIPK4	TMED10		STK11IP
TSPAN13	TMEM67		POLDIP2
VMP1	ZC3H11A		PHLDB2
CREBRF	IFITM10		NOL6
GRM5	MOBP		OCIAD1
ROBO2	PRMT3		MRPS15
ARHGEF7	RLN2		PWP2
TMEM72	PPARGC1B		YIF1B
CYP2C55	KIFC3		COMMD8
GRHL1	RPGRIP1L		INTS2
HPD	MIRLET7A1		ERO1A
PZP	CASP8AP2		CMTR1
AVPI1	IQCB1		TMEM214
JARID2	SPIB		SUGP2
ACKR3	HPS6		PBXIP1
NAB2	PEX11B		RRS1
AKR1B7	IFNL4		COMMD3
TPD52	SYNDIG1L		BRI3BP
CACNA1H	BLOC1S6		TOR1AIP2
LATS2	LOC107133510		URB2
SEMA3E	CEP164		ZFPL1
ASIC5	CFHR5		R3HDM1
CES1D	CEP83		MON2
IRAK3	RUBCN		COMMD10
CYP39A1	TMEM233		FASTKD3
FLI1	IFT172		GPAT4
SLCO1B2	ZCCHC12		CEP128
GABARAPL1	TRARG1		EMC2
PNPLA8	ADRA2C		TRIM4
COX17	LRCH1		TM9SF1
GZMBL1	KIF26B		UQCC1
SYN2	UCN2		SNRNP48
KRT4	NEAT1		CCDC51
WIPF1	APOL2		MARCHF5
ITGA8	HPS3		TTC27
LTBP2	MAGEA6		NEURL4
RPP14	ZNF423		CMSS1
CAR2	EPM2AIP1		UTP20
GPCPD1	MAP3K19		SELENOI
SLC27A1	HPS4		UTP11
ARID1A	FCRL4		TUT7
GNA14	GMEB1		ECPAS
KCNQ1	LINC01194		VPS26C
ADAM19	ASGR1		RADX
GABRQ	LOC106099062		RAC1
GLRA3	BISPR		FASLG
ASP	KLHL35		TGFBI
CACNA1G	C7orf25		KDM5B
URGCP	KCNJ16		IL1F10
ADAM8	MMP28		IFNL2
P4HA2	HMGXB4		IFNL3
PODXL	MSBP1		LOC102724971
SLIT3	BLOC1S3		CD74
APOA2	IGKV1-5		FCGR1A
HTR7	EGOT		LDHA
NFKBIE	MMP24OS		ATP2A2
HEN1	MIR7706		ATP1A1
MIR193A-1	AQP12A		GNAS
RPL7P26	MIR7704		DLD
COL8A1	MIR7702		FASN
ETNK1	ZCCHC2		AIFM1
SLC10A4	TREX1		TOP1
ADH1	IFI35		GAPDH
GLRB	SCO2		DKC1
MCPT1L2	XIST		ENO1
MCPT8L3	TDRD7		ARHGEF2
MYH4	SAMD9		ACLY
GCG	PARP12		CRKL
EBF3	APOL6		XPO1
AK7B	DDX60		TPM3
BF1	HERC6		UBA1
CALML4B	LYST		PSMA6
CHIR-AB-600	RTP4		SLC25A1
CPDB	XAF1		SLC25A12
CRYABA	USP4		PPP1CB
FTR02	CLN3		MCM3
GPR34L	MTA1		ZYX
HCAR1-2	ZNF573		SRPK1
HOXD12A	CTNNA1		COPB2
IGHV6-2	TMPRSS6		DPM1
NITR1H	RHOG		CCT5
NITR9	SPSB3		KIF5B
OR42A7	NFAT5		FMR1
OR42E3	STOML2		SLC25A3
OR62B1	UBE2V1		RFC2
OR62B5	GOLGA8A		PFKFB3
OR70A8	SIAH1		MKI67
OR71AR1	TASOR		PPM1B
OR80A7	MRPL49		PSMA4
OR92A1	DGCR8		PSMA7
OR92A4	OGFR		DDX41
OR95A1	SPTAN1		CLPB
RRP4	NUCB1		U2AF1
SCN4AA	MRPL4		TECR
SKILB	CTBP1		PRPF3
SOUL	MBD4		SLC25A11
TAAR10C	NDUFS3		NOP56
TAS2R200.2	BSCL2		PSMD7
WNT9	DDOST		PSMD2
BCL2L10	IARS1		COPA
SMPD3	DLST		HSPA4
KLK6	ARAF		DDX20
GABRB2	CEP57		ACTR3
LAMA5	MTCH2		PUF60
MIR24-2	BPTF		PSMD11
DAO	FLRT3		POLR2B
ATG1	CAPNS1		PLS3
NHE3	CDS1		PAICS
ATP1B2	SEC62		PCBP1
CYP-35B3	FERMT1		MYL6
GATA2	GALNT10		KHSRP
PAQR7B	STAG2		PSMC1
MCPT1L4	PRKCI		PSMC5
RGD1307595	EHBP1		RBMX
EDEM1	PLXNB2		DNAJA1
ZFAND2A	HTRA2		CCT3
GK	PRDM2		DCTN2
PAX6	MIR424		CAPZA1
BSK146	RAB2		CALU
CA15A	TTC31		CAPZA2
CD4-2.1	TMEM222		POLRMT
CHRM5B	CBX5		NPEPPS
ENDO16	PLAAT3		PCBP2
EVE	EAP30		MRPS22
FTR79	LARP		DNAJA2
GATAE	MLN51		DNAJA3
GJA8A	ZNF211		BLVRB
GJA8B	SLC4A7		BAG2
GUCA1E	ASL		CAPZB
HLFB	ZNF180		TCP1
IFNPHI4	ZNF580		XPOT
IRXA	ZNF91		PRPF4B
LPAR5B	HNRNPDL		PSMC2
MHC1UXA2	DHRS4		SLC25A22
MHC2A	ENDOG		RCN2
NITR3A	UQCRC1		SNRPA
ONECUT	SCAMP3		CORO1C
OR42C2	TADA3		ATAD3A
OTX	EPHX2		CCT6A
PLAC8.2	ZNF12		CCT4
PMAR1	ACTR1B		IMMT
PTGER2B	HAUS3		TMOD3
RPS27.1	FBXO17		SRSF5
SDK1B	MRPL44		SMC2
SFRP1/5	MLH1		PLRG1
SNAIL	WASHC2C		SMC4
SOXB1	GTPBP8		RFC3
SPAN	PPP6R2		MYL12A
SPZ12-1	TRIT1		PSMD6
SUH	DRG2		SNRNP70
TLR4BA	CPR8		COPB1
TOR1L1	IF2		LYAR
UGT1B3	MEL		GEMIN4
VASA	TXN1		DDX24
WNT-A	PLEKHJ1		DNAJC7
PRL5A2	GLMN		EDC4
SHCBP1L	MIRLET7E		YTHDF2
VOM2R12	PEF1		BCAS2
FOXO	ZNF219		HSPA4L
MIR21-1	GSTK1		HNRNPA0
MIR21-2	PRUNE1		EXOSC7
MTNR1AA	RPRD2		DDX39A
S6K	POLL		ARPC4
STS	ALG9		RACK1
CTSQL2	SERPINF1		HNRNPUL1
MCPT8L2	LYN		RBM39
RGD1560559	GPX5		LUC7L2
RHOB	TBC1D9B		ATP5F1A
CPAP3-D2	TCTN1		SART3
DRICE	RSAD1		SEC16A
EPS15P1	SCML2		GTF3C1
IGKV3D-20	TRMT11		WDR6
NHE	INTS8		TMEM33
SNORA11B	ATRX		PPP6R3
H1F9	LCT		NOC3L
KISS2	NUBP2		NOP2
EIF4G1.S	DARS1		SERBP1
HBE2	NOS2A		NKRF
MIR669N	DIPA		HACD3
ASAP2A	MRPL34		SCAF4
BA1	TNA		PWP1
BON	IQCK		ATP5F1B
BTR20	TAF5L		MRTO4
CTHRC1B	PYGO2		RBM34
DCTN1-P150	RUFY1		ZFC3H1
DHARMA	KLHL9		HNRNPUL2
HBAD	METTL18		KRI1
HE	PITX1		ZNF768
HTR2CL1	APOL3		TRMT1L
IGHV1-2	NEK1		MRM3
IL15L	UBN1		RO60
IRF2A	ICAM3		BRAF
KCNJ1A.2	COG4		YWHAE
KCNK10B	CDC16		PLG
LEFTY	FIG4		HSP90AA1
MAPRE3A	WBP2		KDM1A
NRP1B	ASB1		YWHAZ
OR64C1	PCYOX1L		NPC1
PAN	ACAT1		F5
PCSK5A	RABAC1		LTF
PPFIBP2B	SEC6		UBC
SLC27A1B	ZKSCAN1		APOBEC3G
ULK1A	RBM4		HLA-E
WNT10	SGSM3		KLRD1
WNT5	SLC25A16		IFITM1
MCPT10	GSTA2		CXCL6
PFPL	HAUS1		TMPRSS11D
CYP3A29	CYCB		ERAP2
MIR508	SNHG8		IFITM2
GRXCR2	CDK10		TMPRSS13
CYP3A37	PKN2		PALS1
ARF4B	ARFGEF1		TMEM41B
CAMKVL	PLA2G1B		KPNB1
CRYGS2	RAPGEF6		ABCB1
CSRP1A	PNKP		CDKN1A
CYP2K22	SMC6		CCND1
DLX	H3C4		BAX
GRM6B	THOC1		PCNA
GUCA1G	TUG1		COL1A1
KIRREL1A	UGT2B4		BCL2
KMT2CA	CUTC		BCL2L1
LIPM	TTC17		CDH1
LYZL2	GUSBP15		MYC
MTNR1AL	PTX1		CYP3A4
PRF1.6	PLEKHO1		RUNX2
SAT2A.2	TBC1D8B		LEP
SMTLB	TRIM38		CASP9
CHAC1	PPIG		BECN1
RAPTOR	RSRC1		INS1
TSGA13	SPATA20		MAP1LC3B
CYP-35B1	TRRAP		SQSTM1
MIR291A	TSEN15		DDIT3
RTL1	GATD3		ABCC2
STFA2L2	CEP152		CASP12
UBA1Y	UBL3		CD36
SCARNA23	USP47		ABCB11
BA1L	ZC2HC1A		CYP2D6
CTH1	CNTNAP1		GLB1
DLX4A	SCAPER		PTGS2
DSH	DMXL2		BBC3
FGFR1B	NDUFA4		ABCB1A
FOXG1C	PHF14		RAF1
IGKV1-17	RECQL		TIMP2
IGKV1D-13	TCFL1		CCND2
IRGF1	EML2		BDNF
LIPEB	SMARCA5		CS
MGAT1B	FAIM		RB1
NLGN2A	IDH3G		MAP2K1
NUDT3A	RCOR3		TRIB3
PTK2AA	ARF3		CREB1
RHCGA	ZMYM2		NR3C1
RPL32P20	CSPP1		SCD1
RPS12P23	NADK2		CASP7
RPSAP56	SYTL4		CYP1A2
SETD1BA	LUC7L3		HAVCR1
SNAI1B	SMCHD1		BIRC5
WNT8	PHACTR2		CYP2E1
ZP3A.2	TERF1		CYP7A1
AKAP17B	GLRX2		CYP27A1
CYP-35B2	GDI1		CTNNB1
MCPT9	CDK8		ACTA2
ARNTL1A	MIS18BP1		APP
LDH	KHDRBS1		MAP2
SMCP	SDHC		GJA1
MIR292	SUZ12		CPT1A
TLR2A	RGPD8		KRT19
NDUFA4L2	THOC2		ABCB1B
ZFP322A	HNF1B		CEBPB
ATF5A	BMP2K		HK2
AVBD10	IFRD2		MYH11
BMP1A	MPRIP		BGLAP
FOXA	WASF2		SNAI1
FOXQ2	ACOT13		IGF2
HER1	PPP1R2		PDGFB
PDE4CA	ACIN1		STAT4
RH50	TINF2		H2AX
RPL5B	GAS2L3		BNIP3
SAP130A	SGO2		MAL
SLCO1F2	UPF3B		CYP1A1
TAS2R40	COX7A1		NCF1
PRM3	SMAD5		CYP2B10
HSP25-PS1	MIR450B		TNFAIP3
CA5B	COX3		HGF
RGD1309350	CDC27		FOXO1
SVS4	APRIN		ACADS
ADGRL3.1	CCDC88A		NDRG1
AVBD7	DENND10P1		SREBF1
CA15B	STIL		BAK1
CHIA.4	PPIB		CCL9
EK1	CBX7		MT1
INPP4AB	THYN1		VIM
KCNJ1A.1	PUS1		CYP4A10
LIPCA	ADD1		COL3A1
LRIT3	SEC31A		ELK1
MXRA5	TCRD		MT2A
NUMR-1	CSF3R		APOA1
SM50	IDS		MYH6
ENTPD3	MIR687		COL1A2
BCMO-1	KIF14		GEM
HALY-1	PARPBP		PTK2B
HPRT1L	DNAJC2		CEBPA
IRX1B	SQLE		MIR31
NKD	APBB2		ABCC4
OLFR535	MIR504		PER3
OR2AG1	DSCC1		NCF2
PPA1A	GALNT1		EGR1
PSP-I	LSR		ACACB
RPL36P14	ADGRE5		NFATC1
RPS12P4	MBNL1		MIR10B
RPS27P19	ND1		MTTP
RPSAP19	AKR1B1		HSF1
RYBPA	BORA		SLC18A2
UXT	ELOVL1		PRL
MIR758	PRRC2C		ERCC1
AKAP3	COX7B		CYP8B1
ARGK	NTN4		EEF1A1
CRYGM1	GRINA		FBXO32
CRYGM7	RFTN1		VIPR2
DDX3	VIPR1		PTEN
NR1D4B	ZFAND5		MYLK
KLK1C9	RPA3		MIR29C
ALOX12E	METAP2		AQP1
SHISA8	PPAT		VDAC1
BCL6AB	RAD54B		IGSF11
C3A.2	SLC6A12		ATF2
CASPB	XRCC2		CCNE1
IZUMO1R	GAB1		SIN3A
MATN3A	SH3BGRL		TSC22D1
NRXN3A	ZNF492		CSF1
SLC30A1A	FAM107A		LMNA
FAM25A	FGR		ITPR1
S100Z	STBD1		CYP1B1
TCFL5	RHOBTB3		EGF
ACTRT3	DGKA		FGF1
FCAR	FAM111A		SLC30A2
SLC7A12	OIP5		NPPC
TCP10C	HERC2P2		MBP
BTBD16	SLC41A2		PLA2G4A
CDK5R2A	UGP2		NR4A2
CHIA	GSTP2		SESN2
CTXN3	PSIP1		COX8A
DRONC	TAX1BP3		EDNRB
FOXQ1A	FDX1		FLT1
HMGB3B	OXTR		SLC2A2
HOXB1A	DBF4		ACER2
IGKV3D-15	APOM		RGS19
INDO	NINJ1		IRF4
KCTD15A	CAVIN2		ALPI
LINC00474	C1ORF50		FOXO4
MIR759	CBLB		NOTCH1
MIR873	LBHD1		GPX2
MRGPRG-AS1	ZNF358		PDGFRB
MTMR7A	ARPC1B		CYP3A5
OLFR1128	ABHD4		PPARGC1A
OLFR1199	NBN		CYP3A11
OLFR1259	CRELD2		FN1
OLFR1318	APLN		LONP1
OLFR393	KIF20B		E2F1
OLFR811	MIR434		TRPV6
OLFR893	C7ORF26		PTPRN
OLFR908	NOTCH3		OCLN
POU2F1B	ORC6		CDKN1B
PRICKLE1B	ORC1		HSPA1B
RPS25P6	AGRN		IER3
SEMG2	LIMA1		AOC1
TNNC1A	FAH		CSE1L
WT1A	FDXR		GLUL
XNF7.L	FZD2		NR0B2
PDCL	LAMP1		GADD45A
CAR7	TIAF1		CCNB2
ERVFRD-1	UBXD2		TOMM20
GZMC	ZNF586		COLEC12
L1TD1	APOC1		POLR2A
GCM2	DTR		MPST
ASB14	E2F7		PDK4
PLEKHD1	GLI2		ABCB4
THEM5	ZNF26		AGXT
TMPRSS7	ZNF839		IL4R
CRY3B	TRIM52		S100G
KIR3DL2	LINC00526		SOS1
VTG5	SLC4A4		MIR34A
KLK1C10	SPAG5		PDP1
PINLYP	TNS1		STX3
TAC2	SLCO2A1		ERN1
GUCA1C	MIR450A1		MRPS6
HE1.1	TALDO1		MIR155
NPSN	ZNF212		ATP1A3
VTG6	MIR338		CYLD
VTG7	CYP11A		HSP70
AMY2A3	TUBA1B		EIF2AK3
SHOX2	GP6		PFKL
AQP12B	KIAA0100		ACTB
CAMSAP1A	MIR1		RGS1
CUX1A	TAS2R14		DRD4
DKKL1	GRIA2		EIF4EBP1
DLX5A	EVI1		IRS1
IGKV3-20	ENPP1		VCAM1
KRTAP9-9	MALAT1		GSTA4
MHC1UFA	TST		MT1H
MIR544	MIR615		SLC15A1
MIR654	MIR491		TLR6
OLFR1413	SPC25		SCN5A
OLFR1495	PON2		UCP3
OLFR550	ANLN		CCNB1
OLFR61	C1ORF216		ATM
OLFR818	GBP		OPTN
OLFR887	SCD4		IL3
RORCA	ASAH1		CTSD
RUNDC3AB	MIR652		DYNC1H1
SHHA	MIR667		PPM1D
SLC7A14	GNAI2		PRDM1
SMG7-AS1	NDUFS1		SPON1
ACP5A	ATR		MAP1LC3A
AGTR1B	TSR3		DEPTOR
CYP2K6	ZNF324		NEDD4
DAO.3	NDRG2		FGF7
HE1.2	KIAA0753		NPHS1
LEPA	MB		PPIF
MIR669F	MIR106A		MYH10
MIR714	VSIG2		HSPD1
RBM46	XPC		TNFRSF10B
TSPO2	TRMT61B		ACTC1
CES4A	TUBB4B		EEF2K
NOX5	ZNF85		MT1G
HTRA4	PGAM1		LIPE
MYO16	CAR3		CXCL12
TMEM30B	PNPLA4		HBP1
ELNB	C20ORF27		KLF15
GUCA1D	MIR374B		TWIST1
MIR190A	ZNF30		ELN
STC1L	APOV1		IER5
STK24A	MIR339		SULT1A1
TMEM232	ZNF692		EFNB2
ZNF628	ECT2		WT1
ZSCAN23	CWH43		ABCA1
ASTL	FBXO10		DRD2
HOXA13	CCNF		PTPRD
ITPA	GNMT		MXD1
TSPAN11	TUBA2		RRAD
ZNF233	FAM222B		ALDH1B1
BIN2A	NAT1		SLC7A11
CBX3	SESN1		ZBTB20
CCL4L1	MSH2		MT1E
CRTAC1A	PTP4A1		LAMB1
HADHAB	RRM1		POSTN
IGLV3-21	CTDNEP1		NANOG
IL8L1	KLHL20		LUM
KPNB3	TRAPPC8		APOC3
MFAS	TFPI		CACNA1C
MFGE8A	PROS1		XBP1
MIR124	AIF1		ACACA
MIR129	C11ORF68		ATF5
MIR496	PYCR3		CYP2C29
OLFR1348	ANAPC15		CYP4B1
OLFR92	FAM3A		CIDEC
PPP1R1C	INPP5K		PNPLA2
RPS12P22	PIAS4		ULK1
SDHDP2	TMSB15B		LDLR
TRGC2	TXLNGY		AHCY
UGP2B	ZNF195		CD38
XKRX	ASPM		TARDBP
NUDT15	H4C6		PINK1
SHISA3	ZNF227		TGIF1
CTSLB	H3-3A		PRKN
DLK2	MMS19		CAMK2A
PTH1A	ALDH3A2		HSPA1A
TM4SF20	AMY2A		MAP3K1
ZNF764	ATMIN		HNRNPA1
MIR466H	WRAP53		MIR101B
OLFR1148	MIRLET7I		TH
PRDX6-PS2	POLDIP3		USP2
ST8SIA1	DXO		DUSP10
BCL2A1A	PIH1D1		ITGAV
FUNDC1	MUG2		NRF1
MFSD12A	ESS2		ZEB2
PHACTR3	SLC38A11		RCAN1
PTCRA	SMG5		LRP1
RHCGL1	ZER1		MIR21
SERPINH1B	ZNF84		PECAM1
TBPL2	ZNF562		PLPP3
VTG4	ZNF44		LPL
ZP2	ZNF23		PROM1
ADAM3A	ALDOC		FGF21
CAR4	BTG1		MIR497
DOK1B	PNPLA5		EGLN3
EIF4G2A	ZNF264		ADIPOQ
INE1	ATP5F1C		HK1
KLF6A	FOXE1		POU5F1
MDKB	MIOS		SLC22A2
MIR668	EFCAB14		CALM1
OLFR484	RNF111		CCN2
OLFR907	UBE4A		SOX2
PCMTL	UCP1		BID
PSMA6A	H2-DMA		UGT1A1
REXO1L1P	SOD-3		SDC4
SCP2A	ZBED1		HBB
SLC22A7B.1	ZNF33B		SIRT1
SNORA50C	VCPKMT		MARCKS
ZACN	KLHDC10		NCOA2
CFAP58	NCDN		RASD1
CYP2J4	PAXBP1		SYP
PI16	CRACD		CPT1B
SCUBE3	MIIP		FADS1
SLC25A14	TMEM161B		GSTA5
SYBL1	CMC2		EMP1
UGT5A2	E4F1		VEGFC
HBB-B1	EMSY		MIR195
HBG1	LCMT2		MIR451A
MRPL41	MTMR9		KIF20A
ACOD1	SNRNP27		SFN
GAS5	SUPT5H		PRDX6
SLC22A13	RNF113A		TNFRSF17
NPAS4A	PHYHIPL		UCHL1
NPVF	COL26A1		IL24
ZNF816	HS1BP3		EFNA1
FBXW15	KIAA0930		ZMPSTE24
MIR466G	ARPC1A		PDCD4
MIR466J	RALY		PGD
NPCD	TTC37		E2F8
OLFR796	ZBTB11		ARNTL
PRPS1L3	G6PC1		IL1RAPL2
TCFAP2B	SLC22A11		SLC20A1
TERA	SMARCD3		APOA4
KCNA1	CHMP1A		BUB1
PTPRQ	EREG		HSPB8
RRH	SPIDR		IL23R
ANXA9	C1ORF115		ENO2
BMP15	DOHH		MIR137
CLEC14A	FMO1		GHR
CRYGM3	RHBDD3		GPNMB
CTL-2	GCFC2		ABCG1
ELT-2	C1ORF112		ABCG2
FAHD2B	CBY1		MGP
KCNC3	PRORP		PTTG1
LIPEA	DHCR24		SOCS2
MIR540	GPR107		EHHADH
MTNC	LRRC47		GH1
MTND	MRPL2		CCR2
OLFR706	SNX17		HNF4A
SCINLB	MIR148A		MAP2K2
VCANB	SEC14L3		PGK1
ZP3B	TRAPPC10		SLC22A8
COQ6	MS4A2		SLC22A1
DLL3	GPKOW		TRP53
KCNT1	INTS13		CKB
CA12	MED15		MIR542
HMX3	OVGP1		ASS1
NACC1	TOX4		CYP2B2
PACSIN1	CAPN7		CYP2C8
PCDH19	ZZEF1		CDKN1C
ELF5	DOP1A		CLEC4N
HOMER3	H2-T23		IRS2
CABP4	LYRM9		KLF9
FRMPD3	ZNF559		MIR324
KCNB2	RAB33B		S100A4
RAB44	DBR1		CXCL9
ZFTA	LEFTY2		ALAS1
CORIN	TDP2		THRSP
GNG8	CTNNBL1		MIR1224
P2RY4	NOSIP		DHCR7
PELI2	ZCCHC8		AICDA
REC8	ICAM4		ATG5
ROS1	ZNF624		SPP1
SYT5	C3ORF52		TNC
TMCC2	ALG3		CFAP53
ADGRE3	LYPLA2		GRIN2B
CCDC44	MACROH2A2		ERGIC3
CHRNB3	RABGAP1		CD68
EXDL2	SNRNP35		MCM2
GPR182	C2CD5		CSN2
HAND2	COPS8		CYP26A1
IRGC1	CUL5		SLCO1C1
LINGO3	GUCD1		CYP3A2
MIR1948	INKA2		PER2
MIR706	PIGU		CD19
MPX	PIP4K2C		CCL20
MTF-1	MTERF3		JUND
NKX2.4B	SIPA1L3		SLC10A1
NYAP2	UTP25		HSPH1
OLFR1014	PBSN		AFP
PCDHGB8	PTCHD4		GCLM
RNASE2B	ATG2A		MIR503
RTN1A	CCDC12		PTK2
SMG1P1	IRGM1		FOSB
ZFP286	MED24		GAK
ZFP691	MFSD8		MIR212
STRAP	MNDA		HSD11B1
WFDC1	SNX18		RARA
DUSP15	AAMP		CCNE2
GDF9	ATXN7		FCER1A
LGALS7	BRF2		MIR425
PER1B	IFT81		AMMECR1L
RSPH3	PCDHGC3		GPX4
NDST1	CPNE1		RAD51
SBSPON	NEMP1		HES1
CAVIN4	TOMM22		MIR142
CD79B	ATP5ME		INTS3
CDH19	CYB561D1		CYBA
KLRC3	DCUN1D5		GZMK
NKX3-2	EIF2B2		STYX
CMAHP	EMC8		TNFSF11
EPAS1A	MUP5		CFLAR
HSP-3	PPME1		MIR130A
MID1IP1A	USP33		CYP4A3
MIR147	IL17RC		KLF6
MIR325	ARL6		TIMP3
MIR511	MIR20B		CDC20
OR1D2	GTF2H2		SLC12A9
OR2A9P	LPAR2		TXNIP
SNCG	MFSD10		KCNK12
SNORD21	UHRF1BP1L		FABP1
TNNT2A	VARS2		MIR134
MIR466I	ECD		SLC6A3
MIR676	EDRF1		TERT
NAT5	ELP5		DOLK
OLFR1215	GUF1		APOB
RFLNB	HCCS		COG1
SPIN2C	KHDC4		NPY
TRPM5	KHNYN		ARHGAP27
TSSK5	MORN2		ANXA2
VMN2R1	MRPS16		DTX3
ZFP438	TRAPPC11		ISLR2
GLP1R	ASMTL		CCL25
SLC35G1	CENPS		MIR203
TPH2	KATNAL1		RIPPLY3
ATP13A5	PIGZ		U2AF2
BATF3	PPP2R5D		MT2
GRIFIN	KAT7		NOS1
PCDHB14	MRPL9		PAX8
PPP1R42	OVAL		EDA
FMN1	RRAGA		MIR145
TRPC1	SUMO2		TGM2
C9ORF78	UBE2Z		TICAM2
CSHL1	BIVM		MIR132
CTPS1A	FAM193A		MZF1
DEFB3	FLAD1		ID1
HOXA3A	NME6		MUC2
HSF-1	PPP1R16A		MUC4
IGLL3P	TRMU		ID2
METTL13	MGA		SLC3A2
MT1JP	NUDCD2		CCN1
NPIPB15	SYNE4		MT1A
NR5A1A	CD99		PRKCD
OLFR153	CRYBG2		SYT4
PRR9	GPATCH2L		INSM1
SPRR2H	ITGA10		VPS8
TAL1	TXLNA		GSTM3
TFCP2L1	WDR44		IGFBP1
APPL1	ZFYVE19		MYL7
IL27RA	PPIL2		BMP8B
RPS6KA6	CNPY2		FRS2
TBR1	NBEA		MIR183
THSD7B	NKAIN1		NOX4
ZNF544	PBDC1		PKM
MACROH2A3	PHF3		FTH1
MILL2	RALGPS1		MT1B
MIR486	SCMH1		AQP2
MIR669C	G6PC3		ARG1
NACHRALPHA1	WASHC3		SATB1
POT1B	WDSUB1		SNCA
TARS	AP2S1		NPHS2
ZFP687	NELL1		CSRNP2
CHRDL1	PEX7		MIR214
DRC1	ELP1		MIR30E
RTN4RL1	KIF16B		SP1
SHFL	SNHG32		SULT2A2
ABHD3	TAF5		SLC14A2
ATG4A	TMSB15A		IL32
GPX-5	CREB3		CANT1
LGALS1L1	IFT74		ERBB2
MIR153	MEGF8		SLC2A4
NOP14-AS1	RABGGTA		SULT4A1
OXCT2	SLC35F5		CLEC4D
RRN3P1	BTF3L4		CYP2A4
TAF12	HSPBAP1		SNU13
ZFP382	IMMP1L		PLPBP
CHRNA2	PDSS2		WAS
GPR37L1	SF3B5		ACOX1
LRRC55	TOMM7		BTG2
THBS4	TSFM		MYOM2
TMEFF2	ARFGAP2		PLVAP
TRIM46	HCLS1		SLC30A5
PKHD1L1	MRPL46		CYP2D9
RPS6KB2	SMAP1		MBOAT7
SSB	CERT1		TMC4
UNC93A	CSNK1G3		TRIM11
DCPP3	GGPS1		SCAMP5
DMRTC2	GOSR1		MIR150
GPR18	SLC25A46		DCAF8
KNCN	ST7L		PEG3
OLFR1260	TRIP6		TGFB2
OLFR1383	WWP2		BCL2L11
OLFR1394	SEC22B		SMAD3
TPRGL	BCAP31		SLCO2B1
ZFP248	BMERB1		EHBP1L1
C17ORF67	RFNG		MIR200B
CCL3L3	RTCA		SENP6
CTRB1	UGT1A2		EIF4G2
LILRA5	CSTF1		TMEM117
MIR365B	HSD3B		ARPC5L
MIR761	LIN54		BATF
WEE2	MAN2C1		FEM1C
ZNF696	MAP4K5		SCFD2
JAM2	MIR143		IGHM
MTURN	SLC26A11		ATP6V1C1
PLCL1	THSD7A		IL9
EEA1	ATG14		RHO
HOXA9	CACNG6		SLC38A5
ING4	MIR27A		JMY
PTH1R	MRPL24		MT1M
HTR5A	TMEM53		GLG1
MEGF11	PEAR1		CP
SDHAF1	CIZ1		FKBP3
TXNDC12	DDX52		FOSL1
USP44	EVI5		JCHAIN
ASAP1-IT1	GMPR2		MIR192
CAR10	OAZ2		MIR200C
CDR1	RUFY3		SLC39A1
CLEC4B1	SECISBP2L		SOX3
CMTM2A	SIRT6		GCLC
CYP-29A2	ILVBL		AKT1S1
EAR3	KRR1		BRD8
GJA1B	LST1		KLK8
GNGT2B	PLEKHG4		BAZ1B
GPX-6	RAVER2		PMAIP1
GSDMEB	DHRS1		NGF
HMGA2-PS1	IFT27		RBM15
HSF5	RALB		RLIM
MIR495	TFB2M		SLTM
MIR762	TMF1		TRAM2
MIR770	KRT18		WNT10B
MIR874	RNASET2		PPP2R1B
MSX2	SULT1A2		GATAD2A
NKX2-9	CDC123		GLRA1
OLFR114	CTSO		IBSP
OLFR401	CUEDC1		ASNS
PKD1P1	ENOSF1		DDX3X
PRRXL1	MBD3		GBP1
RTBDN	PGAP1		MIR22
SYCP1	SNX3		MN1
TLL2	UQCR10		FNIP1
VAMP5	ECM2		SCG5
WDR32	NMI		CYP2D22
WNT16	RNPS1		DDIT4
ZFP125	CALCR		AQP5
ZFP768	ORMDL2		ISCA1
CMC1	B4GALT4		OGN
FAM221A	DERA		TRIAP1
MARCHF4	HLA-F		PIMREG
PRR3	NDUFC1		SCN1A
RGP1	NFS1		CLU
SAG	ZNF608		LAPTM5
VWA5B2	DMTF1		ODC1
WIPF2	ATG16L2		FOXD1
EFCAB1	BYSL		MAP4K1
GH	MIR17HG		ME2
GVIN1	RALBP1		MEOX2
HSP-60	REEP4		NDC1
IGK	SMARCD2		SETX
MIR488	ZCCHC24		TXNRD3
NBDY	LDB2		CA1
SFRP2	ARFGEF3		CNBP
TMEM141	GATA1		GPM6B
PAPPA2	PAQR5		GSDME
SHROOM1	SNX24		KCNJ5
TMEM14C	SWAP70		KITL
TRIM31	EYA2		LEPR
URI1	HELZ		CCL1
BFSP1	MRPS7		DKK2
EAR10	SGCG		MIR30A
FREQ	SPAST		WFDC2
HESX1	RBFOX2		FADS3
IFT140	AOX3		GALNT7
MICALCL	NAGK		ABCC8
SCARNA6	SPIN4		CD22
SH2D1B1	GAPVD1		HPGDS
SIAH1B	SNX7		USPL1
SKOR1	TEP1		GALM
SLC26A10	WDR47		PDP2
SPEF2	DUSP6		RPS6KB1
ANKIB1	DSE		SNRK
FHL5	FANCL		HILPDA
HRH4	MPHOSPH9		SLCO1A2
HTR2B	TNS2		SRR
LINC00324	TP53BP2		TRPV2
MIR300	ARHGAP19		BEX2
MTCL1	COPS4		GFAP
PHF7	MRPL3		NLRP12
POU4F3	N4BP1		TYRP1
RIPOR1	RAP2A		PDLIM3
RNF17	SFT2D2		PRMT5
ZNF257	TEX264		ABCF2
ABCC10	KIF21A		AHSA1
GREM1	WWP1		CDKAL1
HTR3A	ALG14		CES2C
RIMBP2	AMMECR1		EPN2
CD59B	FAM110B		GPR137B
FBXL21	PBRM1		SLC9A3
PCDHGA11	ZDHHC23		SMURF2
PPP4R1L	CLPTM1		PSMA1
PTPN5	PAFAH1B3		DNM2
RAB39	PDLIM4		INTS6
SPACA1	PRR13		RBPJ
ZFP11	SIRT7		DPYSL4
ZFP524	TMC7		HSPB1
ZFP574	ANKRA2		POU2F2
ZFP689	GLMP		SLC39A4
AMBN	KLHL7		ANTXR1
ANGPT4	SETD2		CD34
DNAJC6	SH3BGRL2		GCNT2
HSP-6	CYP2A13		HEPH
HSP-70	FAT4		LUC7L
IGL	HAUS4		NAB1
MMP1A	PDXP		RPS6KA2
NLRP7	PI4KA		SLC12A5
NOTCH1A	RHBDD2		UBE2I
NR0B1	SNX4		YY1
SIGLEC6	COX11		ACTG2
SLC52A1	SEC11C		CEL
TMEM35B	CDK5RAP3		RBL1
ZNF341	COQ7		CCL24
CHD5	EMILIN1		CKLF
KCNC4	FBXO31		MAGI1
AZI2	ALG13		P2RY6
CLCNKB	FBXO2		CYP2C19
CNTN4	H2-AA		PDX1
FOXN4	SLC6A11		PIK3C3
PPP2R5B	AIMP1		SLC10A2
RICTOR	CDC42EP4		NCOA4
ZC3H7B	CDH17		RSAD2
AMY2B	HAGH		AP1G1
CDRT1	LSM4		APRT
DYNLT2A1	PLLP		FGF2
GABRR3	SPTLC3		HJURP
KISS1	TMEM135		IL10RA
KLF1	TMEM64		MICAL1
LILRB4A	DTWD1		PIM3
METTL2	SEC14L1		ST13
MTL-2	SNHG1		ELOVL3
NFXL1	VANGL1		HHEX
PRSS29	CLCA1		P2RX4
SEMA6B	EZH1		XDH
SFRS16	HIRIP3		CLCN3
SOD-4	ACYP1		PTHLH
TAS1R3	C15ORF48		KIF5C
URAH	DCPS		LY86
ZFP213	IRF2BPL		TDO2
ZFP449	NKTR		ADAM12
ZFP664	ULBP1		ATF7IP
ZNF304	ARL8B		CRY2
CNTN3	NAA38		IL17RB
PDE6H	RPN1		PIK3R5
PLCH1	SERPINA3K		PTPN6
SIX3	CSPG4		SALL1
TMEM256	KIF3A		TOMM40
ZFP64	ADCY4		RASGRP1
GSC	BBS2		SLC23A2
NTF3	BUB3		CALM3
PNMA2	DROSHA		MTF1
PRCP	GPD1L		SEC23B
TLL1	IFT122		SPRED2
CCDC102B	KIF2A		SYNM
CNGB3	NELFE		REL
DMRT1	NUBPL		MIA2
GPX4A	PHTF1		RBL2
HRNR	SNX5		FOXP3
IDI2-AS1	XPO5		SIRT3
LRRIQ1	TCF7L1		NACC2
LY75	TRAFD1		RPS6KA1
MIR541	CYP51A1		TRAF2
PACRGL	MRPL13		VGF
PCBP3	AHCTF1		RALGDS
PSG1	BUD31		SLC12A4
PTTG3P	PREB		TNNI2
SEMG1	PRPSAP1		TSHZ1
SOD-1	THEMIS2		ADGRG2
SPINDOC	UHMK1		EEF1G
STARD10	ATP6		KRT23
VRTN	RPRM		MVP
ZNF486	WDR4		PEMT
CSTAD	AP2A1		SPAG9
CYP2C66	FAM149A		TP73
DBX1	MRPL20		UBE2B
FLT3L	PSCA		FEZ1
HISCL1	SRRM1		SESN3
LBX1	TLK1		DUSP1
MIR449C	CD151		EIF4B
RIAN	STK38		MLEC
RNF113A2	DAAM1		PEA15
SLC35C2	GPC6		SIVA1
TAX1BP1	MANEA		ACADSB
TTC34	MTFR2		DDIT4L
ZCCHC13	UQCRB		TIMELESS
ZFP13	AP1B1		KCNH2
ZFP335	DSN1		OSBPL1A
ZFP61	KCNH1		STK39
ZFP641	OSBPL8		APOD
ZFP668	PCSK1		MMP10
ZFP827	SLC9A3R2		NASP
APC2	TNKS		CHCHD10
ARHGEF18	TRMT6		LHB
CFAP410	NFE2		MBNL2
GST-1	HOMER2		STAU2
GUCA1A	HTR4		CCT7
MIR211	KDM5A		GDF10
MIR431	SH3BGR		RAB27B
NECAB2	SULT1A3		BAIAP2
ODF3B	SASH1		CAVIN1
PCDHA2	AGPAT2		DSC2
SMIM26	ATP5MC1		HDAC4
ZBBX	CHAC2		KNL1
ZNF174	LTC4S		RUNX1T1
RIMS2	NDUFB2		ZC3H12A
SEMA3D	RAB23		ABCC3
BGLAP3	SETBP1		CTTN
KLRF1	VRK1		GAST
KRT28	WNT5B		AMBP
PCDHA7	ARF4		ITGA3
PCDHB17	SLC16A4		KCNJ8
PKDREJ	EHD2		KLF13
SLC5A7	SRGAP3		NGEF
TAGLN3	UQCRH		PRKAB2
TARSL2	BLVRA		SCARA3
ZFP316	CCNT2		TNFRSF11A
ZFP84	CHCHD3		UBE2H
C1ORF131	PHKB		IFI30
CAPN11	SAR1B		AZIN1
CEP-1	DNAJC9		COX4I1
CNTFR	NDUFA1		LAMB3
S100A5	AMPD2		NEFM
TMEM170A	BCAS3		PLCB4
ZNF275	CSNK1E		TGFBR3
ABCB6	EFHD2		TPT1
SEMA3A	MAP3K4		CNN3
SYNRG	NONO		SLC6A2
CNTN2	ST3GAL3		KDM6B
FAM160B1	SYBU		PTPRC
GRID2IP	UROD		TRA2B
H1F3	USP9X		ADCY7
KLK1B27	ATL2		CLDN7
MIR872	CHD4		CXCL13
MTL-1	EPB41L2		CYP4A14
OCM	MECR		GPC1
RAS	PIAS3		KL
SLC12A3	RIPOR2		NME2
SLC30A8	CPB2		QSOX1
SLC39A12	DYNLT3		SULF1
TMEM159	TFB1M		OLR1
UGT1A6B	TIGAR		CD163
ZFP74	UFD1		CXCL16
ZNF550	CAP1		SLC25A30
CCNO	IFT80		SLC27A5
SERTAD4	MPC1		TLN1
SMIM14	NUMB		GHRL
CBLIF	SLC27A3		NOX1
CRISP1	WDR43		SEMA3C
JPH3	TOR3A		ADH5
MIR322	ABI1		ALDH3B1
NDUFB10	BAZ2B		ARRDC2
SCG3	LACTB2		CSNK1A1
SLFN12	MSI2		FASL
TOX2	PKD2		ITGB8
ZNF266	RAB38		MSX1
BTN1A1	RAP1B		CDA
H2AC10	SEMA3F		FGF9
H2-Q2	STXBP1		PNRC1
HOXC11	TCOF1		DDX5
LRRC19	RUVBL1		PDLIM7
MSX3	ADNP		SLC13A3
PCDHB21	ANAPC1		KLF11
PCDHB22	HBA-A1		LAMP2
RIPPLY2	SLC26A2		MSLN
TULP1	C2CD2		SCARB2
VPS24	ERCC5		SLC22A6
WNT6	FAM114A1		MSR1
ZFP40	FNBP1L		MYOF
C1ORF52	MASTL		PDE12
CYP-34A9	NFATC3		ATP1A2
GPRC5D	S100A1		MTUS1
MIR380	SSR3		PA2G4
PNLDC1	TCIM		SMAD6
S100A12	CCNC		ALDH1L2
SERINC1	GSTA3		MEF2A
ZNF263	H2BC5		PROCR
ZNF408	LIMK1		S1PR1
ZSCAN5A	PCCB		SORT1
ACOT10	PHF19		ESPL1
BCL2A1C	RAB3D		ITGAX
CNTF	RAD17		L1CAM
KLRA17	SMC3		SLC2A5
MIR346	TTC3		VCP
PFN4	XRCC3		INCENP
PKD2L2	APOLD1		MUC3
SLC6A20A	CLDN11		NT5DC2
UTS2B	CLSPN		SCD2
ZFP324	DPT		IFIT1
ZFP329	MMP16		ANKRD12
ZFP354C	SERINC3		RETN
ZFP553	MMUT		RPS6KA3
ZFP622	TIFA		ATG7
C4ORF47	AHNAK2		ELL2
FNDC1	FARP1		HRK
MIR187	FGF10		RRBP1
MIR296	MYL2		SLC22A3
MIR361	RAI14		ACSS2
MT	ABHD6		NRIP1
NCR3	FOXA3		CADM1
RSPH14	GTPBP2		CLCF1
TRIM15	RECQL4		LY96
WNT3	AMOTL2		P2RY2
ANKRD34B	PPFIBP2		TNFSF9
ANKRD53	TNFRSF14		ACOT1
ARL14EP	WFS1		IFIT3
CHES1	ZMYM3		MT1F
CKMT1A	GPX8		PPP1R10
CYP3A57	ACAD11		TSC2
DCDC2A	RASGRP3		CCR7
ERF	GCAT		ESCO2
FABP7A	RBM24		FADD
HSP-16.2	SLCO1B3		HPX
METTL4	CELF1		EGR3
MTFR1L	ECI2		PHLDA2
NDUFAF5	MMP11		RGN
PPP1R36	NDE1		UBD
PTH2	OGFRL1		GPD1
SIDT2	PDLIM2		ID4
STARD6	SLC23A1		IER2
TSPYL3	ABCD2		PAWR
WFDC15B	ATF1		ABHD2
ZFP280B	ADCY6		CALD1
ZFP346	EIF2S2		CDCA5
ZNF235	FRMD6		IFI27
EGFL7	H6PD		KIFC1
AP4B1	HSD17B12		SNAP25
BPIFB1	PEG10		WSB1
CFHR2	PTMS		AEN
CLEC4A2	SMIM3		TUBB5
CNKSR2	SYNJ2		UNC5B
CYP27C1	DAP		DRD3
EPHA7	EHMT2		SLC7A2
EXD1	SKA1		NEK2
FBXW17	CXCL15		SMO
FOXH1	PLIN4		SPSB1
GGN	SRGN		DUSP2
GNRH1	CCL12		ELF3
H2BC13	GULP1		MITF
H2-M3	IGF2BP3		MT3
KCNV2	PIDD1		PAM
LINC00304	RAPH1		PPL
MIR802	FH		PTMA
RNASE2A	TSPAN4		COL6A3
SLC5A10	ADAMTS5		DIABLO
SOCS3A	AUH		FTO
TOGARAM2	BAZ1A		JAG1
TUBAL3	FANCG		STAT6
VAX1	GPSM2		TAP1
ZFP707	PXDN		FMO2
ZNF124	BDH2		ITGB6
ZNF574	LIX		PGR
ADAMTS16	ARL4D		PLAGL1
CD300C2	DEPDC1		PRSS8
DPPA3	KCNB1		SLC25A25
FAM220A	PFKFB1		DIO3
H2BC12	STRBP		KLHL24
IRS4	LTBR		HIPK2
MS4A4D	NUDT1		S100P
MYF6	PRPS2		TSHB
PLXND1	PSEN2		STIP1
SERPINA4-PS1	RASA1		FOXA1
TEGT	HIBADH		GDNF
THEMIS	KIF4A		GRB10
TNFRSF26	LNPEP		S100B
TTLL4	PLA2G12A		CCND3
WDR20	RNASEH2A		NOL3
ZFP462	YPEL2		PML
ZFP608	CDH3		CCNA1
ABCA9	TBC1D4		DEPP1
BRK1	COL7A1		TCF4
C18ORF25	PARK7		TUBA4A
CYP-35A2	PRKAB1		LEF1
IGH	RAD23A		MAP3K8
OPA3	VHL		PTGES3
PRDM6	ANK3		CLIC4
RAI1	FOXN3		FOXA2
SYN1	SP3		ITGA6
TAF4	KNTC1		TBX3
TRIML2	LRIG1		TTK
H2AZ2	SQOR		KLF2
TUBB4A	CD93		NF1
ADAM2	GNA13		SMARCA4
ANO2	MIR1927		YAP1
ARL14	DRAM1		ADIPOR2
CHTOP	LRP8		CAMP
CLEC1A	WDHD1		GLDC
CNTN6	CDNF		TPD52L1
DISP3	AMD1		CYCS
HMG20A	AP1S1		DCLK1
KRT25	CDH11		PLIN2
MICOS10	DEPDC1B		ATF3
MIR148B	MYBBP1A		KTN1
[truncated: 2,989 more rows]
