# Supplementary material for: Phillyrin for COVID-19 and Influenza Co-infection: A Potential Therapeutic Strategy Targeting Host Based on Bioinformatics Analysis
Source: Front Pharmacol. 2021 Nov 4;12:754241. doi: 10.3389/fphar.2021.754241 (PMC8599367; doi:10.3389/fphar.2021.754241)
Supplement: Supplementary file 2 [file Table3.XLSX]

## Sheet: KEGG Enrichment
Term	Fold Enrichment	FDR
hsa04066:HIF-1 signaling pathway	8.15251	4.41779e-10
hsa04151:PI3K-Akt signaling pathway	3.82067	4.66801e-09
hsa04015:Rap1 signaling pathway	4.51146	1.50738e-07
hsa04014:Ras signaling pathway	4.0098	1.80737e-06
hsa04068:FoxO signaling pathway	5.2258	1.98029e-06
hsa04510:Focal adhesion	3.99919	4.67097e-06
hsa04917:Prolactin signaling pathway	6.96196	8.03934e-06
hsa04660:T cell receptor signaling pathway	5.35491	3.51696e-05
hsa05169:Epstein-Barr virus infection	4.72691	4.63836e-05
hsa04520:Adherens junction	6.3818	4.63836e-05
hsa04668:TNF signaling pathway	5.00459	5.92872e-05
hsa05161:Hepatitis B	4.2612	5.92872e-05
hsa04370:VEGF signaling pathway	6.75272	7.92305e-05
hsa04611:Platelet activation	4.43602	7.92305e-05
hsa05160:Hepatitis C	4.33596	9.79316e-05
hsa04012:ErbB signaling pathway	5.20814	0.000207194
hsa04062:Chemokine signaling pathway	3.3219	0.000608986
hsa03320:PPAR signaling pathway	5.5332	0.000740727
hsa04115:p53 signaling pathway	5.5332	0.000740727
hsa04664:Fc epsilon RI signaling pathway	5.45183	0.000802912
hsa04152:AMPK signaling pathway	3.6838	0.00245734
hsa04024:cAMP signaling pathway	2.91254	0.00300401
hsa05164:Influenza A	3.07753	0.00300401
hsa04620:Toll-like receptor signaling pathway	3.886	0.00300401
hsa04662:B cell receptor signaling pathway	4.77584	0.00377053
hsa04150:mTOR signaling pathway	4.9714	0.00705683
hsa04650:Natural killer cell mediated cytotoxicity	3.37636	0.00709919
hsa04064:NF-kappa B signaling pathway	3.78773	0.0126169
hsa04670:Leukocyte transendothelial migration	3.22369	0.0159573
hsa04270:Vascular smooth muscle contraction	3.16859	0.0174005
hsa05166:HTLV-I infection	2.2704	0.0195862
hsa04110:Cell cycle	2.98971	0.022671
hsa04810:Regulation of actin cytoskeleton	2.35381	0.0267318
hsa04210:Apoptosis	3.98629	0.0349148
hsa04010:MAPK signaling pathway	2.11657	0.0381559
hsa04540:Gap junction	3.27661	0.0381559
hsa04610:Complement and coagulation cascades	3.58188	0.0491742
