# Supplementary material for: Phillyrin for COVID-19 and Influenza Co-infection: A Potential Therapeutic Strategy Targeting Host Based on Bioinformatics Analysis
Source: Front Pharmacol. 2021 Nov 4;12:754241. doi: 10.3389/fphar.2021.754241 (PMC8599367; doi:10.3389/fphar.2021.754241)
Supplement: Supplementary file 3 [file Table6.XLSX]

## Sheet: COVID
GO	Description	_LogP_MyList	_LogP_RNA_Blanco-Melo_NHBE_Up	_LogP_RNA_Lamers_intestinal-organoid_expansion_Down	_LogP_RNA_Sun_Calu-3_0h_Up
COVID270	RNA_Wilk_CD16+Monocytes_patient-C6_Up	0	-4.03805	0	0
COVID321	RNA_Wilk_CD4+T-cells_patient-C1B-severe_Up	0	-5.12929	0	0
COVID305	RNA_Wilk_CD8+T-cells_patient-C1B-severe_Up	0	-5.50363	0	0
COVID250	RNA_Wilk_CD14+Monocytes_patient-C3_Up	0	-6.32951	0	0
COVID331	RNA_Wilk_CD4+T-cells_patient-C6_Up	0	-6.98639	0	0
COVID268	RNA_Wilk_CD16+Monocytes_patient-C5_Up	0	-7.64519	0	0
COVID026	RNA_Lamers_intestinal-organoid_differentiated_Up	0	-3.75375	0	0
COVID280	RNA_Wilk_Dendritic-cells_patient-C4_Up	0	-12.0886	0	0
COVID313	RNA_Wilk_CD8+T-cells_patient-C5_Up	0	-18.2889	0	0
COVID297	RNA_Wilk_NK-cells_patient-C5_Up	0	-13.3517	0	0
COVID287	RNA_Wilk_NK-cells_patient-C1A-mild_Up	0	-17.3483	0	0
COVID303	RNA_Wilk_CD8+T-cells_patient-C1A-mild_Up	0	-13.0618	0	0
COVID315	RNA_Wilk_CD8+T-cells_patient-C6_Up	0	-12.3637	0	0
COVID275	RNA_Wilk_Dendritic-cells_patient-C1B-severe_Up	0	-11.5096	0	0
COVID311	RNA_Wilk_CD8+T-cells_patient-C4_Up	0	-10.3435	0	0
COVID295	RNA_Wilk_NK-cells_patient-C4_Up	0	-10.0894	0	0
COVID282	RNA_Wilk_Dendritic-cells_patient-C5_Up	0	-13.7138	0	0
COVID362	RNA_Zhang_B-cells_severe-and-moderate_Up	0	-21.1762	0	0
COVID262	RNA_Wilk_CD16+Monocytes_patient-C1B-severe_Up	0	-6.41802	-2.93996	0
COVID246	RNA_Wilk_CD14+Monocytes_patient-C1B-severe_Up	0	-13.4711	-3.09985	0
COVID343	RNA_Wilk_B-cells_patient-C4_Up	-2.01871	-7.07133	0	0
COVID337	RNA_Wilk_B-cells_patient-C1B-severe_Up	-2.24667	-4.7912	0	0
COVID309	RNA_Wilk_CD8+T-cells_patient-C3_Up	-2.83443	-3.86773	0	0
COVID335	RNA_Wilk_B-cells_patient-C1A-mild_Up	-3.04044	-12.5549	0	0
COVID327	RNA_Wilk_CD4+T-cells_patient-C4_Up	-3.24553	-12.2302	0	0
COVID293	RNA_Wilk_NK-cells_patient-C3_Up	-3.19219	-6.03088	0	0
COVID359	RNA_Zhang_T-cells_severe-and-moderate_Up	-2.57016	-18.8092	0	0
COVID254	RNA_Wilk_CD14+Monocytes_patient-C5_Up	-3.12787	-18.9655	-2.52062	0
COVID347	RNA_Wilk_B-cells_patient-C6_Up	-3.95666	-3.45624	-6.00307	0
COVID258	RNA_Wilk_CD14+Monocytes_patient-C7_Up	-2.87366	-9.26955	0	-3.4507
COVID264	RNA_Wilk_CD16+Monocytes_patient-C3_Up	-2.62343	-6.92783	0	-2.08804
COVID345	RNA_Wilk_B-cells_patient-C5_Up	-2.08161	-10.103	0	-2.09497
COVID256	RNA_Wilk_CD14+Monocytes_patient-C6_Up	-3.16966	-19.7856	0	-4.37726
COVID203	RNA_Vanderheiden_pHAE_48h_Up	-3.15494	-50.4849	0	-17.858
COVID011	RNA_Blanco-Melo_A549-ACE2-ruxolitinib_Down	-2.94427	-28.0307	0	-13.0337
COVID042	RNA_Sun_Calu-3_7h_Up	-4.14684	-49.8581	0	-46.0698
COVID020	RNA_Blanco-Melo_NHBE_Up	-5.71375	-100	0	-50.0097
COVID241	RNA_Lieberman_Nasopharynx_High_vs_Low_Up	0	-4.84104	0	-14.5112
COVID022	RNA_Keller_B-cells-CD21pos_infection_Up	0	-3.77703	0	-8.26727
COVID017	RNA_Blanco-Melo_Lung_Down	0	-16.134	0	-8.51452
COVID239	RNA_Lieberman_Nasopharynx_Infected_vs_Neg_Up	0	-14.3614	0	-9.40299
COVID028	RNA_Lamers_intestinal-organoid_expansion_Up	0	-14.448	0	-4.1043
COVID195	RNA_Stukalov_A549-ACE2_3h_Up	0	-6.8639	0	-9.82554
COVID048	RNA_Wyler_Calu-3_12h_Up	0	-27.0464	0	-70.1372
COVID050	RNA_Wyler_Calu-3_24h_Up	0	-31.9723	0	-79.5947
COVID191	RNA_Stukalov_A549-ACE2_24h_Up	0	-14.057	0	-33.3339
COVID210	Proteome_Shen_Serum-severe-vs-nonsevere_Up	0	-6.03088	0	-3.87904
COVID014	RNA_Blanco-Melo_A549-low-MOI_Up	0	-19.42	0	-3.29838
COVID299	RNA_Wilk_NK-cells_patient-C6_Up	0	-7.52498	0	-2.40997
COVID271	RNA_Wilk_CD16+Monocytes_patient-C7_Up	0	-7.85661	0	-2.58994
COVID273	RNA_Wilk_Dendritic-cells_patient-C1A-mild_Up	0	-16.5441	0	-2.05755
COVID252	RNA_Wilk_CD14+Monocytes_patient-C4_Up	0	-18.9054	0	-2.0175
COVID329	RNA_Wilk_CD4+T-cells_patient-C5_Up	0	-21.19	0	-2.11942
COVID356	RNA_Zhang_NK-cells_severe-and-moderate_Up	0	-21.4102	0	-2.45943
COVID353	RNA_Zhang_Monocytes_severe-and-moderate_Up	0	-21.1757	0	-2.61819
COVID248	RNA_Wilk_CD14+Monocytes_patient-C2_Up	0	-5.86585	-2.53543	-3.25621
COVID212	Proteome_Shen_Serum-severe-vs-healthy_Up	0	-4.42338	-2.56075	-4.29387
COVID052	RNA_Xiong_BALF_Up	0	-2.66305	-3.2396	-2.30014
COVID266	RNA_Wilk_CD16+Monocytes_patient-C4_Up	0	-10.0588	-2.22324	-2.85968
COVID244	RNA_Wilk_CD14+Monocytes_patient-C1A-mild_Up	0	-22.616	-3.02453	-3.674
COVID260	RNA_Wilk_CD16+Monocytes_patient-C1A-mild_Up	0	-13.6518	-4.15699	-2.93716
COVID189	RNA_Stukalov_A549-ACE2_18h_Up	0	-10.6111	-2.46215	-31.9401
COVID040	RNA_Sun_Calu-3_24h_Up	0	-12.4619	-3.86624	-53.7558
COVID038	RNA_Sun_Calu-3_12h_Up	0	-20.8506	-2.65509	-52.3313
COVID193	RNA_Stukalov_A549-ACE2_30h_Up	0	-11.1851	-4.53201	-46.7469
COVID046	RNA_Wyler_Caco-2_24h_Up	0	-3.69983	-3.55677	-25.7825
COVID016	RNA_Blanco-Melo_Calu-3_Up	-5.93923	-59.789	-5.97094	-100
COVID008	RNA_Blanco-Melo_A549_Up	-5.93923	-25.4563	-9.22384	-44.0248
COVID243	RNA_Riva_Vero-E6_24h_Up	-4.36089	-13.776	-8.36777	-59.5641
COVID036	RNA_Sun_Calu-3_0h_Up	-7.66874	-49.9532	-7.53931	-100
COVID237	Proteome_Klann_Caco-2_24h_Up	-4.8646	-13.5305	-3.12572	-17.4184
COVID032	RNA_Liao_BALF-severe_Up	-2.9576	-9.94768	-5.23433	-13.6683
COVID010	RNA_Blanco-Melo_A549-ACE2_Up	-3.63555	-9.94768	-4.53201	-36.1534
COVID034	RNA_Liao_BALF-severe-vs-mild_Up	-2.33152	-8.75205	-8.36777	-21.884
COVID319	RNA_Wilk_CD4+T-cells_patient-C1A-mild_Up	-3.80156	-16.5441	-2.20551	-4.1985
COVID285	RNA_Wilk_Dendritic-cells_patient-C7_Up	-2.99985	-7.60313	-3.8266	-6.27827
COVID006	RNA_Appelberg_Huh-7_72h_Up	-2.33152	-3.52248	-10.1063	-4.65958
COVID247	RNA_Wilk_CD14+Monocytes_patient-C1B-severe_Down	-4.32069	0	-4.76323	-5.57157
COVID253	RNA_Wilk_CD14+Monocytes_patient-C4_Down	-4.26085	0	-7.56594	-7.05925
COVID024	RNA_Keller_B-cells-Infected_CD21pos_Up	-2.33152	0	-4.53201	-10.9128
COVID124	Interactome_Stukalov_A549_72h_ORF3	-2.33152	0	-5.23433	-7.56638
COVID245	RNA_Wilk_CD14+Monocytes_patient-C1A-mild_Down	-2.20002	0	-2.75226	-3.53169
COVID135	Proteome_Stukalov_A549-ACE2_24h_Up	-2.6819	0	-2.82131	-3.28783
COVID240	RNA_Lieberman_Nasopharynx_High_vs_Low_Down	-3.49518	0	-3.37825	-5.23059
COVID257	RNA_Wilk_CD14+Monocytes_patient-C6_Down	-3.50673	0	-10.528	-3.50265
COVID249	RNA_Wilk_CD14+Monocytes_patient-C2_Down	-5.38126	0	-6.93144	-2.36808
COVID027	RNA_Lamers_intestinal-organoid_expansion_Down	-8.3719	0	-100	-7.5595
COVID255	RNA_Wilk_CD14+Monocytes_patient-C5_Down	0	0	-10.1023	-6.42715
COVID025	RNA_Lamers_intestinal-organoid_differentiated_Down	0	0	-28.2236	-2.84442
COVID383	Interactome_Laurent_HEK293_24h_ORF3B	0	0	-2.65509	-2.83057
COVID336	RNA_Wilk_B-cells_patient-C1A-mild_Down	0	0	-2.61284	-2.41933
COVID023	RNA_Keller_B-cells-Infected_CD21pos_Down	0	0	-2.30858	-3.68396
COVID338	RNA_Wilk_B-cells_patient-C1B-severe_Down	0	0	-4.09184	-2.88511
COVID126	Interactome_Stukalov_A549_72h_ORF7B	0	0	-3.86624	-4.65958
COVID323	RNA_Wilk_CD4+T-cells_patient-C2_Up	0	0	-3.01956	-4.18954
COVID344	RNA_Wilk_B-cells_patient-C4_Down	0	0	-4.48091	-4.84883
COVID346	RNA_Wilk_B-cells_patient-C5_Down	0	0	-3.48835	-6.22639
COVID314	RNA_Wilk_CD8+T-cells_patient-C5_Down	0	0	-3.08015	0
COVID209	Proteome_Li_Urine-recovery-vs-healthy_Down	0	0	-3.7163	0
COVID316	RNA_Wilk_CD8+T-cells_patient-C6_Down	0	0	-3.8958	0
COVID348	RNA_Wilk_B-cells_patient-C6_Down	0	0	-3.60313	0
COVID328	RNA_Wilk_CD4+T-cells_patient-C4_Down	0	0	-5.01314	0
COVID049	RNA_Wyler_Calu-3_24h_Down	0	0	-4.53201	0
COVID267	RNA_Wilk_CD16+Monocytes_patient-C4_Down	0	0	-4.90057	0
COVID220	Proteome_Bojkova_Caco-2_24h_Down	0	0	-2.32654	0
COVID155	Proteome_Stukalov_A549_72h_NSP1_Up	0	0	-2.14002	0
COVID160	Proteome_Stukalov_A549_72h_NSP4_Down	0	0	-2.17549	0
COVID159	Proteome_Stukalov_A549_72h_NSP3_MACROD_Up	0	0	-2.18411	0
COVID342	RNA_Wilk_B-cells_patient-C3_Down	0	0	-2.64907	0
COVID146	Proteome_Stukalov_A549_72h_NSP13_Down	0	0	-2.65211	0
COVID202	RNA_Vanderheiden_pHAE_48h_Down	0	0	-2.04437	0
COVID381	Interactome_Laurent_HEK293_24h_ORF10	0	0	-2.07341	0
COVID236	Proteome_Klann_Caco-2_24h_Down	0	0	-8.36777	0
COVID312	RNA_Wilk_CD8+T-cells_patient-C4_Down	0	0	-6.4114	0
COVID296	RNA_Wilk_NK-cells_patient-C4_Down	0	0	-7.3749	0
COVID009	RNA_Blanco-Melo_A549-ACE2_Down	0	0	-9.86282	0
COVID173	Proteome_Stukalov_A549_72h_ORF3_Up	0	0	-9.43652	0
COVID205	Proteome_Li_Urine-severe-vs-healthy_Down	-5.56788	0	-4.46081	0
COVID207	Proteome_Li_Urine-mild-vs-healthy_Down	-4.21115	0	-4.37702	0
COVID251	RNA_Wilk_CD14+Monocytes_patient-C3_Down	-3.1763	0	-4.76323	0
COVID039	RNA_Sun_Calu-3_24h_Down	-5.12984	0	-6.73985	0
COVID228	Translatome_Bojkova_Caco-2_24h_Down	-4.63758	0	-7.10187	0
COVID037	RNA_Sun_Calu-3_12h_Down	-5.12984	0	-3.86624	0
COVID259	RNA_Wilk_CD14+Monocytes_patient-C7_Down	-2.83443	0	-3.60313	0
COVID047	RNA_Wyler_Calu-3_12h_Down	-2.02153	0	-3.37825	0
COVID043	RNA_Wyler_Caco-2_12h_Down	-2.80199	0	0	-7.06344
COVID127	Interactome_Stukalov_A549_72h_ORF8	-2.99985	0	0	-3.61996
COVID204	Proteome_Li_Urine-severe-vs-healthy_Up	0	0	0	-3.58652
COVID057	Phosphoproteome_Bouhaddou_Vero_E6_12h_Down	0	0	0	-3.40248
COVID208	Proteome_Li_Urine-recovery-vs-healthy_Up	0	0	0	-4.42174
COVID187	RNA_Stukalov_A549-ACE2_12h_Up	0	0	0	-5.08317
COVID059	Phosphoproteome_Bouhaddou_Vero_E6_24h_Down	0	0	0	-2.83057
COVID077	Proteome_Bouhaddou_Vero_E6_8h_Down	0	0	0	-2.91715
COVID003	RNA_Appelberg_Huh-7_48h_Down	0	0	0	-2.7465
COVID030	RNA_Liao_BALF-mild_Up	0	0	0	-2.30014
COVID005	RNA_Appelberg_Huh-7_72h_Down	0	0	0	-2.30014
COVID069	Proteome_Bouhaddou_Vero_E6_12h_Down	0	0	0	-2.64617
COVID330	RNA_Wilk_CD4+T-cells_patient-C5_Down	0	0	0	-2.32979
COVID055	Phosphoproteome_Bouhaddou_Vero_E6_0h_Down	0	0	0	-2.00586
COVID065	Phosphoproteome_Bouhaddou_Vero_E6_8h_Down	0	0	0	-2.83057
COVID382	Interactome_Laurent_HEK293_24h_ORF3A	0	0	0	-2.30014
COVID071	Proteome_Bouhaddou_Vero_E6_24h_Down	0	0	0	-2.45943
COVID201	Ubiquitinome_Stukalov_A549-ACE2_6h_Up	-3.20525	0	0	0
COVID226	Translatome_Bojkova_Caco-2_10h_Down	-3.57857	0	0	0
COVID242	RNA_Riva_Vero-E6_24h_Down	-3.65339	0	0	0
COVID199	Ubiquitinome_Stukalov_A549-ACE2_24h_Up	-5.93923	0	0	0
COVID190	RNA_Stukalov_A549-ACE2_24h_Down	-2.65602	0	0	0
COVID147	Proteome_Stukalov_A549_72h_NSP13_Up	-2.03104	0	0	0
COVID139	Proteome_Stukalov_A549_72h_E_Up	-2.74788	0	0	0
COVID007	RNA_Blanco-Melo_A549_Down	-2.33152	0	0	0
COVID031	RNA_Liao_BALF-severe_Down	-2.33152	0	0	0
COVID368	Interactome_Laurent_HEK293_24h_NSP12	-2.08243	0	0	0
COVID354	RNA_Zhang_NK-cells_severe-only_Up	-2.44533	0	0	0
COVID341	RNA_Wilk_B-cells_patient-C3_Up	-2.61622	0	0	0
COVID134	Proteome_Stukalov_A549-ACE2_24h_Down	-2.33932	0	0	0
COVID144	Proteome_Stukalov_A549_72h_NSP12_Down	-2.48559	0	0	0

## Sheet: DisGeNET
GO	Description	_LogP_MyList	_LogP_RNA_Blanco-Melo_NHBE_Up	_LogP_RNA_Lamers_intestinal-organoid_expansion_Down	_LogP_RNA_Sun_Calu-3_0h_Up
C3714636	Pneumonitis	-50.853	-22.1496	-3.01929	-29.9888
C0024305	Lymphoma, Non-Hodgkin	-45.6498	-9.25262	-2.01106	-15.1046
C0025500	Mesothelioma	-43.0931	-10.9693	-9.11442	-13.1187
C0740391	Middle Cerebral Artery Occlusion	-39.3593	-12.38	-6.25213	-19.0523
C0153381	Malignant neoplasm of mouth	-39.996	-14.1757	-9.78873	-15.4289
C4529962	Fatty Liver Disease	-42.896	-14.3465	-11.3928	-17.2845
C0007785	Cerebral Infarction	-47.287	-9.66086	-9.36905	-13.702
C0011853	Diabetes Mellitus, Experimental	-40.7142	-9.26609	-8.26235	-14.7631
C1328504	Hormone refractory prostate cancer	-38.6795	-6.00747	-9.42449	-8.23794
C3887461	Head and Neck Carcinoma	-40.2799	-9.76207	-10.062	-15.6231
C0030297	Pancreatic Neoplasm	-44.6093	-8.99354	-13.9885	-23.4605
C0151744	Myocardial Ischemia	-49.9292	-16.4202	-9.12275	-28.2038
C0024115	Lung diseases	-43.026	-18.345	-7.87838	-23.3239
C0031099	Periodontitis	-46.2227	-12.8396	-5.11336	-22.9282
C4048329	Immunosuppression	-39.1522	-10.1913	-5.59408	-19.77
C0038525	Subarachnoid Hemorrhage	-41.5855	-16.4763	-4.63057	-14.4213
C0155626	Acute myocardial infarction	-42.0951	-12.9882	-5.41829	-17.5644
C0376618	Endotoxemia	-42.1403	-13.1664	-3.92922	-15.2671
C1704272	Benign Prostatic Hyperplasia	-45.6519	-3.96447	-8.30554	-8.95767
C1449563	Cardiomyopathy, Familial Idiopathic	-41.876	-3.26698	-5.89934	-12.918

## Sheet: PaGenBase
GO	Description	_LogP_MyList	_LogP_RNA_Blanco-Melo_NHBE_Up	_LogP_RNA_Lamers_intestinal-organoid_expansion_Down	_LogP_RNA_Sun_Calu-3_0h_Up
PGB:00007	Tissue-specific: colon	0	0	-8.4032	0
PGB:00081	Cell-specific: Bronchial Epithelial Cells	0	0	-7.12759	-9.60032
PGB:00002	Cell-specific: HEPG2	-4.41571	0	-3.13397	-3.16851
PGB:00049	Cell-specific: Adipocyte	-9.43659	0	-5.9203	0
PGB:00014	Cell-specific: DRG	-6.2169	0	0	0
PGB:00072	Tissue-specific: uterus	-4.64457	0	0	0
PGB:00160	Cell-specific: T3M4	0	-4.84032	0	-4.68834
PGB:00053	Cell-specific: NHEK	0	-4.71805	0	-2.59538
PGB:00089	Cell-specific: LOX IMVI	0	-4.84032	0	0
PGB:00156	Tissue-specific: Tongue	0	-5.42396	0	0
PGB:00005	Tissue-specific: tonsil	0	-5.93622	0	0
PGB:00087	Cell-specific: Lymphoma burkitts Raji	0	0	0	-5.57426
PGB:00115	Cell-specific: CD33+ Myeloid	0	0	0	-5.3486
PGB:00067	Cell-specific: Brain cell	-4.01841	0	0	-5.14571
PGB:00048	Tissue-specific: bone marrow	-5.40755	-2.30099	0	-3.11817
PGB:00018	Tissue-specific: lung	-3.17414	-15.267	0	-11.2467
PGB:00015	Tissue-specific: Smooth Muscle	-2.26142	-10.5718	0	-16.3675
PGB:00120	Cell-specific: Cardiac Myocytes	-2.09539	-5.97234	0	-5.47071
PGB:00011	Tissue-specific: spleen	-8.75611	-6.4986	0	-5.71119
PGB:00001	Tissue-specific: liver	-4.06759	-5.13277	-3.05196	-3.32656

## Sheet: TRRUST
GO	Description	_LogP_MyList	_LogP_RNA_Blanco-Melo_NHBE_Up	_LogP_RNA_Lamers_intestinal-organoid_expansion_Down	_LogP_RNA_Sun_Calu-3_0h_Up
TRR00484	Regulated by: HIF1A	-12.7717	-4.89524	-8.61474	-3.1753
TRR00280	Regulated by: ETS1	-15.2935	-3.92655	-2.10925	-2.71487
TRR00253	Regulated by: EGR1	-6.39094	-3.63103	-2.61341	-12.7768
TRR01400	Regulated by: TFAP2A	-9.7844	-2.74995	-3.99771	-5.69979
TRR01277	Regulated by: STAT3	-21.7035	-8.8299	-4.64705	-17.4933
TRR01256	Regulated by: SP1	-42.0229	-13.7184	-4.99534	-15.6048
TRR00645	Regulated by: JUN	-28.4346	-9.98184	-4.46081	-27.125
TRR00875	Regulated by: NFKB1	-31.5833	-30.5465	-4.03526	-43.9553
TRR01158	Regulated by: RELA	-34.5739	-30.7599	-4.76585	-44.3713
TRR01275	Regulated by: STAT1	-8.97934	-10.8929	-4.49267	-10.5701
TRR00075	Regulated by: BRCA1	-9.6075	-3.11716	0	-6.69065
TRR00281	Regulated by: ETS2	-10.2014	-3.82856	0	-3.34747
TRR01157	Regulated by: REL	-7.71932	-11.9535	0	-11.3921
TRR00275	Regulated by: ESR1	-14.9931	0	-2.03857	-6.42283
TRR00029	Regulated by: ATM	-4.42348	0	-2.64907	-9.42013
TRR01062	Regulated by: PPARG	-7.24589	0	-6.19004	-11.7747
TRR00342	Regulated by: FOS	-6.60931	0	0	-14.398
TRR01419	Regulated by: TP53	-23.7567	0	0	-13.354
TRR00230	Regulated by: E2F1	-11.9637	0	0	-5.51868
TRR00110	Regulated by: CEBPB	0	-7.34427	-3.43905	-10.0628
