# Supplementary material for: Phillyrin for COVID-19 and Influenza Co-infection: A Potential Therapeutic Strategy Targeting Host Based on Bioinformatics Analysis
Source: Front Pharmacol. 2021 Nov 4;12:754241. doi: 10.3389/fphar.2021.754241 (PMC8599367; doi:10.3389/fphar.2021.754241)
Supplement: Supplementary file 4 [file Table4.XLSX]

## Sheet: GO enrichment
GOterm	subgroup	Enrichment score
steroid hormone mediated signaling pathway	Biological process	3.17096e-09
negative regulation of apoptotic process	Biological process	5.08529e-09
protein autophosphorylation	Biological process	5.08529e-09
peptidyl-serine phosphorylation	Biological process	5.08529e-09
protein phosphorylation	Biological process	5.08529e-09
peptidyl-tyrosine autophosphorylation	Biological process	6.42531e-09
cellular response to hypoxia	Biological process	1.88599e-08
positive regulation of nitric oxide biosynthetic process	Biological process	2.86314e-07
intracellular receptor signaling pathway	Biological process	2.12072e-06
response to hypoxia	Biological process	2.17811e-06
positive regulation of protein phosphorylation	Biological process	4.40268e-06
phosphatidylinositol-mediated signaling	Biological process	5.96552e-06
cellular response to lipopolysaccharide	Biological process	1.07521e-05
leukocyte migration	Biological process	2.20632e-05
transcription initiation from RNA polymerase II promoter	Biological process	2.38871e-05
cytosol	Cellular component	2.45706e-14
extracellular exosome	Cellular component	1.58653e-12
extrinsic component of cytoplasmic side of plasma membrane	Cellular component	1.93658e-07
extracellular space	Cellular component	3.34427e-07
nucleoplasm	Cellular component	7.56706e-07
plasma membrane	Cellular component	6.84418e-06
membrane raft	Cellular component	7.13539e-05
membrane	Cellular component	9.55102e-05
extracellular region	Cellular component	0.000121996
caveola	Cellular component	0.000138933
nucleus	Cellular component	0.000461578
receptor complex	Cellular component	0.0012996
cell-cell junction	Cellular component	0.00176226
perinuclear region of cytoplasm	Cellular component	0.00186924
mitochondrion	Cellular component	0.00566516
protein kinase activity	Molecular function	2.53574e-11
steroid hormone receptor activity	Molecular function	3.03074e-10
enzyme binding	Molecular function	7.2028e-10
RNA polymerase II transcription factor activity, ligand-activated sequence-specific DNA binding	Molecular function	7.2028e-10
ATP binding	Molecular function	2.07717e-09
drug binding	Molecular function	4.61012e-09
protein binding	Molecular function	1.33499e-08
protein serine/threonine kinase activity	Molecular function	2.0398e-08
protein tyrosine kinase activity	Molecular function	2.16139e-07
kinase activity	Molecular function	8.355e-07
identical protein binding	Molecular function	4.73247e-06
non-membrane spanning protein tyrosine kinase activity	Molecular function	3.52037e-05
receptor signaling protein tyrosine kinase activity	Molecular function	0.000131115
metalloendopeptidase activity	Molecular function	0.000210142
protein phosphatase binding	Molecular function	0.000232656
