# Supplementary material for: Phillyrin for COVID-19 and Influenza Co-infection: A Potential Therapeutic Strategy Targeting Host Based on Bioinformatics Analysis
Source: Front Pharmacol. 2021 Nov 4;12:754241. doi: 10.3389/fphar.2021.754241 (PMC8599367; doi:10.3389/fphar.2021.754241)
Supplement: Supplementary file 5 [file Table1.XLSX]

## Sheet: Sheet1
TABLE1 Demographic and clinical characteristics of study population for GSE164805.
	Severe (n=7)	Mild (n=26)	Healthy people (n=24)	P-value
Age, years	51.0 (19.0–74.0)	50.0 (13.0–70.0)	48.0 (25.0–76.0)	0.7550a
Men	18 (67.0%)	17 (65.0%)	14 (58.0%)	0.8053a
Women	9 (33.0%)	9 (35.0%)	10 (42.0%)
Any comorbidity	15 (55.6%)	11 (42.3%)	0 (0%)	0.3348a
Diabetes	3 (11.1%)	4 (14.8%)	0 (0%)	0.6460a
Hypertension	13 (48.1%)	5 (19.2%)	0 (0%)	0.0263a
Cardiovascular disease	1 (3.7%)	1 (3.8%)	0 (0%)	0.9783a
Chronic liver disease	2 (7.4%)	3 (11.5%)	0 (0%)	0.6070a
White blood cell count, 109/L	6.20 (1.6–20.8)	5.15 (2.1–17.0)	NA	0.4933
Monocyte count, 109/L	0.30 (0.06–1.12)	0.36 (0.06–0.92)	NA	0.2128
Lymphocyte count, 109/L	0.63 (0.20–1.2)	0.9 (0.2–2.0)	NA	0.1227
Neutrophil count, 109/L	5.7 (0.9–19.2)	3.4 (1.4–19.0)	NA	0.3189
Eosinophil count, 109/L	0.0 (0.0–0.08)	0.0 (0.0–0.17)	NA	0.009
Basophil count, 109/L	0.01 (0.0–0.04)	0.0 (0.0–0.06)	NA	0.4866
Monocyte (%)	3.9 (1.4–13.6)	7.3 (2.1–21.4)	NA	0.0222
Lymphocyte (%)	9.9 (1.9–40.2)	15.5 (1.4–39.4)	NA	0.147
Neutrophil (%)	86.7 (55.8–94.8)	76.9 (40.6–94.4)	NA	0.0493
Eosinophil (%)	0.0 (0.0–0.5)	0.0 (0.0–4.4)	NA	0.0091
Basophil (%)	0.1 (0.0–0.4)	0.05 (0.0–0.6)	NA	0.7191
Data are median (IQR), n (%) or n/N (%), where N is the total number of patients in one group. p-values of ages and genders compared differences among severe, mild and healthy groups, others indicated differences between severe and mild groups. P-values were calculated using Mann-Whitney U test. aP-values were calculated by chi-square test.
TABLE 2 Demographics and clinical characteristics of patients for GSE101702
	Healthy Controls	Moderate	Severe	p-values*
	n = 52	n = 63	n = 44
Gender (males/females)	19/33	27/36	17/27	0.69
Age/years (mean (SD))	43.5 (14.5)	52.6 (19)	46.5 (16)	0.11
Duration of onset (d)		4	5.6	0.19
Comorbidities n (%)	No Comorbidity	51	40	0.18
Asthma		8 (13%)	9 (20%)	0.25
Chronic lung disease		7 (11%)	9 (20%)	0.12
Cancer/ on chemotherapy		5 (7.9%)	2 (4.5%)	0.57
Ischemic heart disease		12 (19%)	6 (14%)	0.45
Hypertension		11 (17%)	5 (11%)	0.31
Diabetes		8 (13%)	9 (20%)	0.25
Cell counts
Total leukocytes		8.1 × 1000/mm3	9.6 × 1000/mm3	0.76
Neutrophils		7.0 × 1000/mm3	7.4 × 1000/mm3	0.76
Respiratory support
Invasive mechanical ventilation	0 (0%)		42 (95%)	< 0.0001
Non-invasive support (CPAP)	0 (0%)		2 (5%)	< 0.0001
Outcomes
Hospitalization	NA	45 (71%)	44 (100%)	< 0.0001
Admission to ICU	NA	7 (11%)	44 (100%)	< 0.0001
Length of hospital stay	NA	1.4 days	26 days	< 0.0001
Death	NA	0 (0%)	9 (20%)	< 0.0001
* p values are calculated by comparing moderate and severe groups using Mann-Whitney test for continuous variables or Chi-square test for categorical variables. ICU denotes intensive care unit. NA denotes not applicable
