# Supplementary material for: Phillyrin for COVID-19 and Influenza Co-infection: A Potential Therapeutic Strategy Targeting Host Based on Bioinformatics Analysis
Source: Front Pharmacol. 2021 Nov 4;12:754241. doi: 10.3389/fphar.2021.754241 (PMC8599367; doi:10.3389/fphar.2021.754241)
Supplement: Supplementary file 6 [file Table5.XLSX]

## Sheet: HeatmapSelectedGO
GO	Description	_LogP_MyList	_LogP_RNA_Blanco-Melo_NHBE_Up	_LogP_RNA_Lamers_intestinal-organoid_expansion_Down	_LogP_RNA_Sun_Calu-3_0h_Up
GO:0030155	regulation of cell adhesion	-19.9437	-8.30065	-4.64542	-26.961
GO:0030335	positive regulation of cell migration	-24.1448	-8.97347	-4.14954	-20.159
GO:0030162	regulation of proteolysis	-10.3321	-9.2185	-3.1915	-19.8207
GO:0097190	apoptotic signaling pathway	-18.2018	-9.69293	-3.88369	-16.7519
GO:0002274	myeloid leukocyte activation	-19.4599	-9.90546	-5.30358	-11.2416
GO:0050900	leukocyte migration	-20.8446	-13.8767	-5.1153	-15.0237
GO:0009611	response to wounding	-16.6519	-7.98339	-7.75439	-15.0355
GO:0051090	regulation of DNA-binding transcription factor activity	-8.74485	-11.3187	-3.49968	-23.5103
GO:0072593	reactive oxygen species metabolic process	-23.6983	-6.73726	-2.8482	-11.4527
GO:0043408	regulation of MAPK cascade	-17.5224	-8.47816	-2.91718	-20.4019
GO:0010035	response to inorganic substance	-23.267	-5.25864	-6.62472	-6.37749
GO:1901652	response to peptide	-27.0743	-3.71724	-4.95256	-8.56765
GO:0010942	positive regulation of cell death	-16.7634	-3.80805	-6.56853	-14.376
GO:0070482	response to oxygen levels	-22.2523	-2.20432	-14.3162	-9.69956
hsa05200	Pathways in cancer	-30.4191	-2.15846	-2.86919	-13.6445
GO:0001817	regulation of cytokine production	-12.1053	-9.79608	0	-23.89
hsa05162	Measles	-13.7866	-13.2301	0	-17.6737
GO:0006954	inflammatory response	-28.1058	-24.7001	0	-34.2849
GO:0002237	response to molecule of bacterial origin	-23.6068	-22.5268	0	-27.5649
R-HSA-1280215	Cytokine Signaling in Immune system	-24.3307	-35.7077	0	-35.3566
