# Supplementary material for: Phillyrin for COVID-19 and Influenza Co-infection: A Potential Therapeutic Strategy Targeting Host Based on Bioinformatics Analysis
Source: Front Pharmacol. 2021 Nov 4;12:754241. doi: 10.3389/fphar.2021.754241 (PMC8599367; doi:10.3389/fphar.2021.754241)
Supplement: Supplementary file 7 [file Table7.XLSX]

## Sheet: pathway clusters
Pathway	Gene	Regulation	Nexp	Zrank	Pval	Qval
Estrogen	SLC2A1	UP	43	0.6	1.3e-13	3.9e-05
Estrogen	NCOA3	DOWN	45	-0.57	2e-12	3.9e-05
Estrogen	ISG20	UP	34	0.45	1.4e-06	0.00037
Estrogen	FABP5	UP	28	0.47	3.8e-06	0.00092
Estrogen	MCL1	DOWN	46	-0.37	4.5e-06	0.0011
Estrogen	PIM1	UP	31	0.42	1.8e-05	0.003
H2O2	MCL1	UP	21	0.6	1.9e-07	3.1e-05
H2O2	PRF1	DOWN	16	-0.63	1.7e-06	0.00052
H2O2	ITGB3	UP	19	0.55	6.2e-06	0.0015
Hippo	CDK1	UP	18	0.58	4.3e-06	0.0021
Hippo	C1S	DOWN	11	-0.68	1.4e-05	0.0046
Hippo	AHR	DOWN	17	-0.56	1.6e-05	0.0049
Hippo	CDK2	UP	18	0.54	1.9e-05	0.0055
Hippo	AURKB	UP	18	0.52	4e-05	0.0081
Hippo	TYMS	UP	18	0.49	0.00011	0.015
Hypoxia	SLC2A1	UP	36	0.82	2.9e-24	9.4e-06
Hypoxia	EGLN1	UP	26	0.79	6.1e-16	9.4e-06
Hypoxia	PDK1	UP	28	0.68	4.2e-12	9.4e-06
Hypoxia	VEGFA	UP	36	0.57	2e-10	9.4e-06
Hypoxia	ALDOA	UP	35	0.57	4.5e-10	9.4e-06
Hypoxia	ADORA2B	UP	28	0.46	7.7e-06	0.0015
Hypoxia	RORA	UP	21	0.51	1.3e-05	0.0025
Hypoxia	IGFBP3	UP	26	0.45	2e-05	0.0035
IL-1	SELE	UP	4	1	0	1.4e-05
IL-1	ICAM1	UP	9	0.98	3.8e-15	1.4e-05
IL-1	SOD2	UP	10	0.96	4.6e-14	1.4e-05
IL-1	UGCG	UP	10	0.88	1.5e-09	1.4e-05
IL-1	SERPINE1	UP	10	0.83	4.5e-08	1.4e-05
IL-1	PLAU	UP	10	0.76	1.5e-06	0.00032
IL-1	CDK6	UP	6	0.85	1.2e-05	0.0017
IL-1	MCL1	UP	10	0.69	2.5e-05	0.0031
IL-1	ISG20	UP	9	0.7	4.1e-05	0.0046
IL-1	PIM1	UP	7	0.77	5.1e-05	0.0054
Insulin	EIF4E	UP	33	0.42	8.4e-06	0.0023
Insulin	SERPINE1	UP	8	0.78	8.6e-06	0.0023
Insulin	EIF4A1	UP	34	0.38	4e-05	0.0073
Insulin	UGCG	UP	33	0.38	5.1e-05	0.0088
Insulin	IGF1	DOWN	32	-0.37	0.0001	0.015
Insulin	PLAU	UP	32	0.37	0.00013	0.018
Insulin	PDE4D	UP	32	0.36	0.00015	0.019
Insulin	PDE4B	UP	29	0.37	0.00019	0.022
Insulin	HMOX1	UP	33	0.35	0.00023	0.025
JAK-STAT	ICAM1	UP	96	0.49	2.6e-18	1.6e-05
JAK-STAT	MCL1	UP	104	0.3	3.3e-08	1.9e-05
JAK-STAT	JAK2	UP	91	0.32	4.1e-08	1.9e-05
JAK-STAT	ISG20	UP	96	0.3	1.3e-07	1.9e-05
JAK-STAT	PIM1	UP	99	0.28	7.7e-07	0.0002
JAK-STAT	NQO1	DOWN	98	-0.27	1.9e-06	0.00039
JAK-STAT	PDE4B	UP	78	0.3	2.5e-06	0.00049
JAK-STAT	CDK2	UP	97	0.26	2.5e-06	0.0005
MAPK+PI3K	MCL1	UP	49	0.74	2.3e-24	4.1e-06
MAPK+PI3K	ISG20	UP	38	0.63	3.2e-13	4.1e-06
MAPK+PI3K	PLAU	UP	31	0.55	1.7e-08	4.1e-06
MAPK+PI3K	CCNT1	UP	32	0.51	1e-07	4.1e-06
MAPK+PI3K	EIF4A1	UP	49	0.4	3.7e-07	4.5e-05
p53	CCNA2	DOWN	21	-0.54	4.3e-06	0.0036
p53	PLK1	DOWN	21	-0.54	4.5e-06	0.0038
p53	PSAP	UP	21	0.47	7e-05	0.017
PPAR	PDE4B	DOWN	12	-0.79	4e-08	1.3e-05
PPAR	CA2	DOWN	17	-0.68	7.2e-08	2.5e-05
PPAR	PLAT	DOWN	11	-0.77	3.7e-07	6.5e-05
PPAR	ADAM17	UP	19	0.61	4.3e-07	8.3e-05
PPAR	NQO1	DOWN	19	-0.61	6.4e-07	0.00016
PPAR	MMP7	DOWN	7	-0.87	7.6e-07	0.0002
PPAR	FABP4	UP	12	0.73	7.8e-07	0.0002
PPAR	SERPINE1	UP	18	0.58	3.2e-06	0.00068
PPAR	ADORA2B	UP	12	0.69	3.9e-06	0.00082
PPAR	FABP5	UP	19	0.53	1.7e-05	0.0023
TGFb	SERPINE1	UP	45	0.48	3.2e-09	3.4e-05
TGFb	CASP3	UP	49	0.45	7.9e-09	3.4e-05
TGFb	SLC2A1	UP	48	0.4	4.9e-07	0.00023
TGFb	PLK3	UP	48	0.39	1.2e-06	0.00043
TGFb	VEGFA	UP	50	0.36	3.2e-06	0.0011
TGFb	VDR	UP	46	0.36	8.4e-06	0.0023
TGFb	EDNRA	UP	31	0.41	2.8e-05	0.0053
TGFb	CYP19A1	DOWN	16	-0.51	0.00012	0.013
TLR	ICAM1	UP	105	0.86	1.8e-77	4.2e-07
TLR	ADORA2A	UP	108	0.73	1e-49	4.2e-07
TLR	PLK3	UP	104	0.74	8.7e-49	4.2e-07
TLR	ISG20	UP	110	0.68	2.7e-42	4.2e-07
TLR	PIM2	UP	96	0.72	4e-42	4.2e-07
TLR	SOD2	UP	113	0.67	1.3e-41	4.2e-07
TLR	PTPN1	UP	104	0.63	5.7e-34	4.2e-07
TLR	PDE4B	UP	106	0.61	2.2e-31	4.2e-07
TLR	RXRA	DOWN	112	-0.59	1.7e-30	4.2e-07
TLR	ADAM17	UP	108	0.57	1.1e-27	4.2e-07
TLR	SYK	DOWN	97	-0.6	1.2e-27	4.2e-07
TNFa	ICAM1	UP	39	0.83	7.8e-27	1.1e-05
TNFa	SOD2	UP	46	0.55	4.5e-12	1.1e-05
TNFa	CCL5	UP	18	0.78	3.7e-11	1.1e-05
TNFa	MMP3	UP	18	0.73	1.2e-09	1.1e-05
TNFa	SERPINE1	UP	40	0.52	1.5e-09	1.1e-05
TNFa	PDE4B	UP	35	0.5	3.7e-08	1.8e-05
TNFa	PIM1	UP	43	0.44	1.4e-07	3e-05
VEGF	MCL1	UP	21	0.66	6.4e-09	2.1e-05
VEGF	SERPINE1	UP	21	0.56	1.6e-06	0.00045
VEGF	NOS3	DOWN	17	-0.57	1e-05	0.0019
VEGF	SELE	UP	10	0.7	1.5e-05	0.0024
VEGF	XIAP	UP	19	0.5	4.1e-05	0.0051
VEGF	ACADM	UP	20	0.48	6.5e-05	0.0069
Wnt	PLAU	DOWN	6	-0.96	3e-09	0.001
Wnt	PLK3	DOWN	10	-0.66	4.8e-05	0.037
Wnt	AHR	DOWN	13	-0.58	6.4e-05	0.04

## Sheet: Pathway activity
speed2	p_ztest	ztest_reg	p_chi2test	mean_rank	chi2TestStatistic
TNFa	4.78207e-07	UP	0.00208409	0.201474	0.394349
IL-1	5.01273e-07	UP	0.190141	0.226056	0.354412
Hippo	0.0047107	DOWN	0.000761807	-0.111313	0.403393
Wnt	0.0130814	DOWN	0.199026	-0.0965641	0.35238
VEGF	0.0530246	UP	0.103505	0.071536	0.362358
PPAR	0.0632922	DOWN	0.000305892	-0.0635002	0.407443
MAPK+PI3K	0.0770808	UP	0.00254541	0.0611813	0.39524
Insulin	0.0782498	UP	0.0206602	0.0599081	0.377936
JAK-STAT	0.0949736	DOWN	0.000978772	-0.0533321	0.397972
TGFb	0.107022	UP	0.0494276	0.0513439	0.368303
Estrogen	0.169236	UP	0.249371	0.0394257	0.347559
Notch	0.195768	UP	0.0131567	0.0349007	0.380168
H2O2	0.254358	UP	0.311356	0.0297097	0.344858
TLR	0.276964	UP	2.3536e-11	0.0241625	0.471021
Hypoxia	0.328955	UP	0.00922937	0.0182542	0.382762
p53	0.446156	UP	0.0395238	0.00585837	0.373492
